# Supplementary material for: Comparative transcriptome analysis of Indian domestic duck reveals candidate genes associated with egg production
Source: Sci Rep. 2022 Jun 29;12:10943. doi: 10.1038/s41598-022-15099-5 (PMC9243076; doi:10.1038/s41598-022-15099-5)
Supplement: Supplementary file 1 — Supplementary Tables. [file 41598_2022_15099_MOESM1_ESM.xlsx]

## Sheet: H vs L All genes
Supplementary Table 1. Gene expression data of HEL and LEL ducks
Gene stable ID	baseMean	log2FoldChange	FC	lfcSE	stat	pvalue	padj	Gene stable ID	Human gene stable ID	Gene_Symbol	Gene_Symbol_Human
ENSAPLG00000004628	751.199	-4.2815	-19.4473	1.03877	-4.12171	3.76077e-05	0.0154481	ENSAPLG00000004628
ENSAPLG00000006301	54.4047	-3.65031	-12.5561	0.743948	-3.34782	9.26338e-07	0.00203647	ENSAPLG00000006301	ENSG00000170484		KRT74
ENSAPLG00000000489	19.2681	-3.16278	-8.95552	0.641161	-3.3054	8.10212e-07	0.00203647	ENSAPLG00000000489
ENSAPLG00000010311	46.7479	-3.07364	-8.41892	1.69585	-4.13966	0.0699171	0.293444	ENSAPLG00000010311	ENSG00000173452	TMEM196	TMEM196
ENSAPLG00000000501	79.2718	-2.91845	-7.56031	0.871745	-2.98929	0.000814501	0.0552835	ENSAPLG00000000501		RF00001
ENSAPLG00000007468	1418.23	-2.84244	-7.17231	0.879916	-4.69052	0.00123638	0.0675187	ENSAPLG00000007468	ENSG00000137745	MMP13	MMP13
ENSAPLG00000003425	428.978	-2.69874	-6.49234	0.944558	-3.8489	0.00427474	0.103112	ENSAPLG00000003425	ENSG00000123999		INHA
ENSAPLG00000010373	22.5842	-2.33833	-5.05716	0.791573	-3.06485	0.00313657	0.0977235	ENSAPLG00000010373	ENSG00000173626	TRAPPC3L	TRAPPC3L
ENSAPLG00000003968	8958.96	-2.33703	-5.05263	1.05234	-3.09434	0.0263654	0.194528	ENSAPLG00000003968
ENSAPLG00000004923	8.31441	-2.33154	-5.03343	0.566257	-2.93579	3.83071e-05	0.0154481	ENSAPLG00000004923	ENSG00000145826		LECT2
ENSAPLG00000000298	13.5899	-2.28912	-4.88756	0.7302	-3.21385	0.00171904	0.0797183	ENSAPLG00000000298		RF00003
ENSAPLG00000008683	151.582	-2.16854	-4.49567	0.630368	-3.67349	0.000581474	0.0484238	ENSAPLG00000008683	ENSG00000099957	P2RX6	P2RX6
ENSAPLG00000012741	36.9829	-2.08595	-4.24554	0.588528	-4.31014	0.000393591	0.0412367	ENSAPLG00000012741	ENSG00000118194	TNNT2	TNNT2
ENSAPLG00000004789	87.9446	-2.0324	-4.09085	0.686441	-3.33056	0.00306864	0.0971297	ENSAPLG00000004789
ENSAPLG00000011872	13.7373	-1.84933	-3.60333	0.807455	-3.28632	0.0220028	0.180296	ENSAPLG00000011872	ENSG00000196565		HBG2
ENSAPLG00000006118	24776.4	-1.81825	-3.52653	0.550085	-3.14091	0.000948419	0.0588806	ENSAPLG00000006118	ENSG00000170323	FABP4	FABP4
ENSAPLG00000010247	18.9159	-1.81644	-3.52212	0.838644	-3.56366	0.0303165	0.205349	ENSAPLG00000010247
ENSAPLG00000014341	1133.6	-1.81091	-3.50865	0.82578	-4.38149	0.0283091	0.200002	ENSAPLG00000014341	ENSG00000149506		ZP1
ENSAPLG00000006625	139.735	-1.80578	-3.49618	0.634622	-2.9334	0.00443496	0.103112	ENSAPLG00000006625	ENSG00000121552	CSTA	CSTA
ENSAPLG00000010891	277.024	-1.76043	-3.388	0.559811	-4.34552	0.00166259	0.0787412	ENSAPLG00000010891
ENSAPLG00000015414	355.827	-1.69494	-3.23764	0.40944	-4.86864	3.47816e-05	0.0154481	ENSAPLG00000015414	ENSG00000187608	ISG15	ISG15
ENSAPLG00000000362	35048.7	-1.66911	-3.18018	0.730275	-3.50958	0.0222783	0.181632	ENSAPLG00000000362
ENSAPLG00000009506	62.2948	-1.65348	-3.14591	0.664546	-3.06844	0.0128415	0.147419	ENSAPLG00000009506	ENSG00000105641	SLC5A5	SLC5A5
ENSAPLG00000011510	37.5741	-1.6347	-3.10524	0.53915	-3.44712	0.00242939	0.0881615	ENSAPLG00000011510
ENSAPLG00000000208	24294.8	-1.62664	-3.08792	0.680616	-3.08014	0.0168508	0.163867	ENSAPLG00000000208
ENSAPLG00000000267	394.157	-1.62246	-3.079	0.729356	-3.53475	0.0261138	0.193935	ENSAPLG00000000267		RF00003
ENSAPLG00000014561	21.2306	-1.5912	-3.01299	0.929805	-3.37651	0.0870219	0.323564	ENSAPLG00000014561	ENSG00000188984		AADACL3
ENSAPLG00000000019	84847.7	-1.58694	-3.00412	0.708908	-3.10129	0.0251839	0.190672	ENSAPLG00000000019		RF00177
ENSAPLG00000000079	340.574	-1.57724	-2.98399	0.600462	-3.02905	0.00862143	0.128972	ENSAPLG00000000079		RF00004
ENSAPLG00000009793	3168.87	-1.56742	-2.96373	0.32382	-3.02629	1.29583e-06	0.00203647	ENSAPLG00000009793
ENSAPLG00000012369	10.1372	-1.53112	-2.89011	0.822523	-2.96223	0.0626745	0.279466	ENSAPLG00000012369
ENSAPLG00000011419	2928.42	-1.52906	-2.88599	0.737596	-4.44105	0.0381687	0.225193	ENSAPLG00000011419
ENSAPLG00000013360	809.665	-1.52506	-2.87799	0.759504	-3.05671	0.0446464	0.241575	ENSAPLG00000013360	ENSG00000102891	MT4	MT4
ENSAPLG00000000463	2048.36	-1.52091	-2.86973	0.849387	-2.99256	0.0733573	0.299039	ENSAPLG00000000463		RF00017
ENSAPLG00000009908	59.7815	-1.51985	-2.86761	0.54791	-3.31767	0.00553882	0.10904	ENSAPLG00000009908	ENSG00000185245		GP1BA
ENSAPLG00000012451	777.425	-1.50185	-2.83205	0.790883	-4.04953	0.0575708	0.268187	ENSAPLG00000012451	ENSG00000100078		PLA2G3
ENSAPLG00000006651	4790.59	-1.4837	-2.79665	0.490959	-3.13705	0.00251078	0.0890038	ENSAPLG00000006651	ENSG00000213398	LCAT	LCAT
ENSAPLG00000002058	68.576	-1.48001	-2.7895	0.537875	-3.31148	0.0059308	0.111266	ENSAPLG00000002058
ENSAPLG00000003649	168.632	-1.4775	-2.78467	0.585405	-3.08122	0.0116061	0.141028	ENSAPLG00000003649	ENSG00000244731		C4A
ENSAPLG00000015429	631.556	-1.45137	-2.73468	1.02608	-2.92883	0.157219	0.418224	ENSAPLG00000015429
ENSAPLG00000000157	480.524	-1.44824	-2.72874	0.804944	-2.93705	0.0719908	0.29766	ENSAPLG00000000157
ENSAPLG00000002251	5714.11	-1.43934	-2.71197	0.562386	-3.34068	0.010487	0.135659	ENSAPLG00000002251	ENSG00000214402		LCNL1
ENSAPLG00000005363	24.6074	-1.42788	-2.69052	0.589182	-3.86359	0.0153717	0.159513	ENSAPLG00000005363
ENSAPLG00000000263	22158.2	-1.4259	-2.68683	0.726172	-3.04516	0.0495779	0.252218	ENSAPLG00000000263
ENSAPLG00000008655	190.247	-1.42347	-2.68231	0.476192	-2.90143	0.00279628	0.0935002	ENSAPLG00000008655	ENSG00000129988		LBP
ENSAPLG00000013716	372.769	-1.40859	-2.65477	0.536122	-3.41603	0.00860486	0.128927	ENSAPLG00000013716	ENSG00000180210	F2	F2
ENSAPLG00000006717	34.8574	-1.40182	-2.64235	0.656316	-3.26588	0.0326881	0.211657	ENSAPLG00000006717	ENSG00000131730	CKMT2	CKMT2
ENSAPLG00000011132	54.258	-1.3975	-2.63444	0.625574	-3.02851	0.0254868	0.192002	ENSAPLG00000011132	ENSG00000018280		SLC11A1
ENSAPLG00000001027	103.579	-1.38079	-2.60412	0.582795	-2.96291	0.0178236	0.167853	ENSAPLG00000001027	ENSG00000090013		BLVRB
ENSAPLG00000001796	8.14453	-1.3715	-2.58739	0.626248	-2.912	0.0285224	0.200507	ENSAPLG00000001796	ENSG00000129744		ART1
ENSAPLG00000012576	19.5595	-1.37141	-2.58723	0.745307	-3.49708	0.0657597	0.284436	ENSAPLG00000012576
ENSAPLG00000012142	35623.6	-1.37047	-2.58554	0.733657	-2.9505	0.0617626	0.277389	ENSAPLG00000012142	ENSG00000146707		POMZP3
ENSAPLG00000000931	7.45041	-1.36784	-2.58084	0.644072	2.92653	0.0336923	0.21341	ENSAPLG00000000931	ENSG00000146054		TRIM7
ENSAPLG00000013419	31.1509	-1.34706	-2.54393	0.480416	3.69552	0.00504812	0.107331	ENSAPLG00000013419
ENSAPLG00000000391	10495.5	-1.31952	-2.49582	0.919614	3.06753	0.151327	0.412036	ENSAPLG00000000391		RF00002
ENSAPLG00000015380	19.1344	-1.31568	-2.4892	0.983249	2.94811	0.180866	0.445295	ENSAPLG00000015380
ENSAPLG00000007239	1987.87	-1.3129	-2.48441	0.456378	3.10567	0.00401753	0.10129	ENSAPLG00000007239	ENSG00000139194	RBP5	RBP5
ENSAPLG00000000022	38679.3	-1.28628	-2.43898	0.80865	3.2432	0.111689	0.360423	ENSAPLG00000000022
ENSAPLG00000004845	398.637	-1.28316	-2.43372	0.323745	3.18268	7.38563e-05	0.019828	ENSAPLG00000004845	ENSG00000154589	LY96	LY96
ENSAPLG00000009798	2057.7	-1.28038	-2.42903	0.272972	4.00007	2.72515e-06	0.00296496	ENSAPLG00000009798
ENSAPLG00000001610	674.488	-1.26947	-2.41072	0.45397	2.9823	0.00516801	0.107763	ENSAPLG00000001610	ENSG00000119917		IFIT3
ENSAPLG00000008870	11.8151	-1.26185	-2.39803	0.583628	3.66046	0.0306124	0.20579	ENSAPLG00000008870	ENSG00000196228	SULT1C3	SULT1C3
ENSAPLG00000014897	623.501	-1.2529	-2.3832	0.397418	3.61221	0.00161821	0.0781917	ENSAPLG00000014897	ENSG00000104921		FCER2
ENSAPLG00000015068	672.381	-1.24403	-2.3686	0.436349	2.8974	0.00435814	0.103112	ENSAPLG00000015068
ENSAPLG00000003959	2123.44	-1.24354	-2.36779	0.746587	3.09866	0.0957857	0.337298	ENSAPLG00000003959	ENSG00000162552	WNT4	WNT4
ENSAPLG00000001544	97.5957	-1.23232	-2.34944	0.480799	3.34861	0.0103754	0.135356	ENSAPLG00000001544
ENSAPLG00000015957	14.7872	-1.22049	-2.33025	0.681363	2.92629	0.0732545	0.298948	ENSAPLG00000015957	ENSG00000142619		PADI3
ENSAPLG00000010189	47.5524	-1.20891	-2.31163	0.591957	3.18948	0.0411289	0.232598	ENSAPLG00000010189	ENSG00000163221	S100A12	S100A12
ENSAPLG00000004763	41.708	-1.20636	-2.30755	0.355846	3.05188	0.000698618	0.0523697	ENSAPLG00000004763	ENSG00000162004		CCDC78
ENSAPLG00000009784	20.5813	-1.20576	-2.30658	0.630821	2.92781	0.0559523	0.265567	ENSAPLG00000009784
ENSAPLG00000002196	36.7928	-1.20565	-2.30641	0.362121	3.24835	0.000870279	0.0564644	ENSAPLG00000002196	ENSG00000135114		OASL
ENSAPLG00000001040	319.393	-1.20563	-2.30638	1.10581	2.98456	0.275594	0.54154	ENSAPLG00000001040	ENSG00000165949		IFI27
ENSAPLG00000002591	632.824	-1.20119	-2.2993	0.505489	2.96962	0.0174873	0.166784	ENSAPLG00000002591
ENSAPLG00000003557	33.9213	-1.20095	-2.29892	0.440588	2.91733	0.0064147	0.115285	ENSAPLG00000003557	ENSG00000185436		IFNLR1
ENSAPLG00000012575	109.873	-1.20083	-2.29872	0.347262	3.69228	0.000544227	0.047289	ENSAPLG00000012575
ENSAPLG00000004865	375.198	-1.19802	-2.29425	0.311263	3.13374	0.000118651	0.0250478	ENSAPLG00000004865	ENSG00000164136		IL15
ENSAPLG00000004305	12.9146	-1.19302	-2.28631	0.590766	3.24448	0.0434404	0.238521	ENSAPLG00000004305
ENSAPLG00000012943	5910.31	-1.18631	-2.27571	0.34647	2.95764	0.000617073	0.0498717	ENSAPLG00000012943	ENSG00000156076	WIF1	WIF1
ENSAPLG00000001522	72.7396	-1.18406	-2.27216	0.616279	2.92805	0.0546925	0.263101	ENSAPLG00000001522
ENSAPLG00000011622	230.057	-1.17317	-2.25507	0.41372	2.94607	0.00457296	0.105	ENSAPLG00000011622
ENSAPLG00000001769	38.1484	-1.17231	-2.25372	0.437314	3.54513	0.00734674	0.120828	ENSAPLG00000001769	ENSG00000100949		RABGGTA
ENSAPLG00000015159	95.2312	-1.1681	-2.24716	0.430888	3.29347	0.00670981	0.117841	ENSAPLG00000015159	ENSG00000125730		C3
ENSAPLG00000003743	14.719	-1.16786	-2.24678	0.44929	3.14148	0.00934017	0.13137	ENSAPLG00000003743	ENSG00000057593	F7	F7
ENSAPLG00000007619	116.092	-1.16487	-2.24214	0.828269	2.8919	0.159606	0.42053	ENSAPLG00000007619	ENSG00000117472	TSPAN1	TSPAN1
ENSAPLG00000014563	20.3667	-1.16288	-2.23904	0.692167	3.19887	0.0929453	0.333659	ENSAPLG00000014563
ENSAPLG00000001726	196.063	-1.1609	-2.23597	0.476779	3.26509	0.0148965	0.157112	ENSAPLG00000001726	ENSG00000111678		C12orf57
ENSAPLG00000014948	11.9699	-1.16004	-2.23464	0.599641	3.46825	0.0530441	0.259592	ENSAPLG00000014948	ENSG00000127507		ADGRE2
ENSAPLG00000014656	498.631	-1.15745	-2.23062	0.46251	3.33758	0.0123309	0.144872	ENSAPLG00000014656	ENSG00000285171		AL590764.2
ENSAPLG00000000897	549.965	-1.15507	-2.22695	0.415281	4.04681	0.00541216	0.108093	ENSAPLG00000000897
ENSAPLG00000008097	50.1154	-1.15163	-2.22165	0.48174	3.28834	0.0168223	0.163867	ENSAPLG00000008097
ENSAPLG00000012952	277.404	-1.14047	-2.20453	0.389812	3.02946	0.0034368	0.0990682	ENSAPLG00000012952	ENSG00000125879	OTOR	OTOR
ENSAPLG00000011767	27.2908	-1.13806	-2.20085	0.781911	2.93295	0.145535	0.405844	ENSAPLG00000011767	ENSG00000145248		SLC10A4
ENSAPLG00000010003	32.5111	-1.1339	-2.19451	0.337576	2.96813	0.000782397	0.0552835	ENSAPLG00000010003
ENSAPLG00000013709	273.743	-1.13044	-2.18926	0.487226	2.98272	0.0203323	0.175149	ENSAPLG00000013709	ENSG00000211648		IGLV1-47
ENSAPLG00000000618	54.2304	-1.13038	-2.18916	0.480871	3.00709	0.0187384	0.171203	ENSAPLG00000000618	ENSG00000129932		DOHH
ENSAPLG00000005951	408.02	-1.13003	-2.18863	0.383394	3.54796	0.00320422	0.0985229	ENSAPLG00000005951	ENSG00000130005		GAMT
ENSAPLG00000011677	70.1636	-1.12467	-2.18052	0.366019	3.21614	0.0021212	0.0846076	ENSAPLG00000011677	ENSG00000169217		CD2BP2
ENSAPLG00000003860	23.3585	-1.12463	-2.18045	0.590573	2.91309	0.0568714	0.267417	ENSAPLG00000003860	ENSG00000152779	SLC16A12	SLC16A12
ENSAPLG00000007257	24.5156	-1.12336	-2.17854	0.638625	2.88964	0.0785714	0.30999	ENSAPLG00000007257	ENSG00000164344		KLKB1
ENSAPLG00000015255	34.9304	-1.11689	-2.1688	0.491355	3.57776	0.0230206	0.184687	ENSAPLG00000015255	ENSG00000264424		MYH4
ENSAPLG00000006863	8.55359	-1.10987	-2.15827	0.802463	4.21589	0.16664	0.428756	ENSAPLG00000006863	ENSG00000172137	CALB2	CALB2
ENSAPLG00000012592	421.989	-1.09943	-2.1427	0.497473	3.28464	0.0271033	0.1968	ENSAPLG00000012592	ENSG00000100979		PLTP
ENSAPLG00000002842	142.258	-1.09938	-2.14262	0.279343	3.77166	8.2997e-05	0.0205949	ENSAPLG00000002842	ENSG00000169247		SH3TC2
ENSAPLG00000008771	13968.4	-1.09858	-2.14144	0.340635	3.11387	0.00125929	0.0685054	ENSAPLG00000008771	ENSG00000168454		TXNDC2
ENSAPLG00000016225	13.2501	-1.09492	-2.13602	0.477231	4.57371	0.0217717	0.180269	ENSAPLG00000016225	ENSG00000183607	GKN2	GKN2
ENSAPLG00000002006	292.532	-1.09303	-2.13322	0.472488	3.05029	0.020703	0.176897	ENSAPLG00000002006
ENSAPLG00000005382	225.127	-1.08926	-2.12765	0.458602	3.40939	0.0175404	0.166813	ENSAPLG00000005382	ENSG00000133106	EPSTI1	EPSTI1
ENSAPLG00000015976	334.012	-1.0842	-2.12021	0.246994	3.8207	1.13558e-05	0.00809806	ENSAPLG00000015976	ENSG00000157601		MX1
ENSAPLG00000004830	57.6258	-1.07748	-2.11034	0.306016	3.32957	0.00042996	0.0434383	ENSAPLG00000004830
ENSAPLG00000004482	1293.43	-1.07746	-2.11032	0.398715	3.27734	0.00688534	0.119644	ENSAPLG00000004482	ENSG00000135077		HAVCR2
ENSAPLG00000004541	565.914	-1.07291	-2.10367	0.397032	2.93296	0.00688565	0.119644	ENSAPLG00000004541
ENSAPLG00000003064	894.594	-1.05305	-2.07491	0.366447	3.03544	0.00405731	0.101749	ENSAPLG00000003064	ENSG00000099953	MMP11	MMP11
ENSAPLG00000010989	28.7133	-1.05236	-2.07392	0.427888	2.91894	0.0139158	0.153315	ENSAPLG00000010989	ENSG00000150459		SAP18
ENSAPLG00000004919	514.498	-1.05107	-2.07207	0.445505	3.78846	0.0183102	0.169268	ENSAPLG00000004919	ENSG00000115602	IL1RL1	IL1RL1
ENSAPLG00000016204	588.444	-1.04624	-2.06515	0.365491	3.3592	0.00420219	0.102297	ENSAPLG00000016204	ENSG00000128340	RAC2	RAC2
ENSAPLG00000001537	13.2178	-1.04585	-2.06458	0.495592	3.47636	0.0348326	0.216654	ENSAPLG00000001537	ENSG00000135454		B4GALNT1
ENSAPLG00000010200	47.096	-1.04119	-2.05793	0.598635	2.89915	0.0819855	0.315796	ENSAPLG00000010200	ENSG00000160932		LY6E
ENSAPLG00000014042	14.5791	-1.04063	-2.05712	0.414733	3.27627	0.0121024	0.143354	ENSAPLG00000014042	ENSG00000113327	GABRG2	GABRG2
ENSAPLG00000001804	42.4728	-1.03607	-2.05064	0.33805	3.49131	0.00217779	0.0846076	ENSAPLG00000001804	ENSG00000204610		TRIM15
ENSAPLG00000001743	16.3977	-1.03437	-2.04822	0.592021	3.48151	0.0806048	0.313498	ENSAPLG00000001743
ENSAPLG00000011970	14.2277	-1.03367	-2.04722	0.445184	3.73112	0.0202388	0.175149	ENSAPLG00000011970	ENSG00000264424		MYH4
ENSAPLG00000000961	559.626	-1.03165	-2.04436	0.390335	2.99314	0.00821784	0.127031	ENSAPLG00000000961
ENSAPLG00000012037	208.824	-1.03093	-2.04333	0.333165	3.12618	0.00197253	0.084049	ENSAPLG00000012037	ENSG00000177105	RHOG	RHOG
ENSAPLG00000011337	20.9944	-1.02794	-2.03911	0.554702	3.00122	0.0638629	0.281922	ENSAPLG00000011337	ENSG00000089847		ANKRD24
ENSAPLG00000006824	61.806	-1.01971	-2.02751	0.347337	3.34563	0.00332703	0.0990682	ENSAPLG00000006824	ENSG00000113319	RASGRF2	RASGRF2
ENSAPLG00000005814	133.715	-1.01965	-2.02742	0.330643	3.16031	0.00204354	0.0846076	ENSAPLG00000005814	ENSG00000160808	MYL3	MYL3
ENSAPLG00000010031	630.279	-1.01937	-2.02704	0.424837	2.90305	0.01642	0.1631	ENSAPLG00000010031	ENSG00000196754		S100A2
ENSAPLG00000013270	1674	-1.01422	-2.01982	0.526858	3.57184	0.0542242	0.262223	ENSAPLG00000013270	ENSG00000090382	LYZ	LYZ
ENSAPLG00000010923	45.8847	-1.00963	-2.01339	0.771416	3.0006	0.190603	0.454773	ENSAPLG00000010923	ENSG00000115155	OTOF	OTOF
ENSAPLG00000001667	191.125	-1.00376	-2.00522	0.763718	3.05929	0.188744	0.45209	ENSAPLG00000001667	ENSG00000145248		SLC10A4
ENSAPLG00000012072	74.4962	-1.00191	-2.00265	0.481902	3.00693	0.0376106	0.223421	ENSAPLG00000012072	ENSG00000100122	CRYBB1	CRYBB1
ENSAPLG00000012069	30.8638	-1.00056	-2.00078	0.40887	3.10467	0.0143997	0.15539	ENSAPLG00000012069	ENSG00000198865	CCDC152	CCDC152
ENSAPLG00000000652	245.251	-0.998232	-1.99755	0.547412	3.32153	0.0682206	0.29019	ENSAPLG00000000652	ENSG00000103363		ELOB
ENSAPLG00000001722	29.5488	-0.996129	-1.99464	0.489098	3.40949	0.0416835	0.234163	ENSAPLG00000001722	ENSG00000132004		FBXW9
ENSAPLG00000016054	144.275	-0.992764	-1.98999	0.495632	3.06634	0.0451743	0.242853	ENSAPLG00000016054
ENSAPLG00000001876	123.305	-0.992227	-1.98925	0.450966	4.4535	0.0277908	0.198715	ENSAPLG00000001876
ENSAPLG00000006492	204.563	-0.989139	-1.985	0.580239	3.4015	0.0882487	0.325134	ENSAPLG00000006492	ENSG00000158525	CPA5	CPA5
ENSAPLG00000004064	26.3761	-0.988615	-1.98428	0.381232	3.09064	0.00950847	0.131488	ENSAPLG00000004064
ENSAPLG00000006597	1720.78	-0.987174	-1.9823	0.494288	3.65134	0.0458076	0.243758	ENSAPLG00000006597	ENSG00000164687	FABP5	FABP5
ENSAPLG00000013072	10.0998	-0.986046	-1.98075	0.607416	2.90834	0.104516	0.348484	ENSAPLG00000013072	ENSG00000101958	GLRA2	GLRA2
ENSAPLG00000002787	53.8542	-0.983572	-1.97736	0.306041	3.99093	0.00130966	0.0696384	ENSAPLG00000002787	ENSG00000133246		PRAM1
ENSAPLG00000000784	77.6994	-0.981691	-1.97478	0.407519	3.98619	0.0159988	0.161726	ENSAPLG00000000784
ENSAPLG00000004415	670.872	-0.981175	-1.97407	0.506003	3.21997	0.0524931	0.259496	ENSAPLG00000004415
ENSAPLG00000001035	53.8075	-0.978849	-1.97089	0.506229	3.07685	0.0531613	0.259908	ENSAPLG00000001035
ENSAPLG00000002757	1969.59	-0.977973	-1.9697	0.406055	3.00388	0.0160193	0.161726	ENSAPLG00000002757	ENSG00000007933	FMO3	FMO3
ENSAPLG00000002323	1039.24	-0.977711	-1.96934	0.468958	3.32014	0.0370822	0.222714	ENSAPLG00000002323
ENSAPLG00000012962	648.482	-0.977019	-1.96839	0.424054	3.06665	0.0212229	0.178358	ENSAPLG00000012962	ENSG00000122862		SRGN
ENSAPLG00000013049	44.4218	-0.970445	-1.95944	0.665946	3.17433	0.145049	0.40513	ENSAPLG00000013049
ENSAPLG00000008799	910.129	-0.961574	-1.94743	0.337186	3.89265	0.00434783	0.103112	ENSAPLG00000008799	ENSG00000100281	HMGXB4	HMGXB4
ENSAPLG00000016126	30.2499	-0.961551	-1.9474	0.376304	2.89729	0.0106111	0.136688	ENSAPLG00000016126	ENSG00000168404	MLKL	MLKL
ENSAPLG00000010145	190.471	-0.961455	-1.94727	0.466455	2.91722	0.0392844	0.227908	ENSAPLG00000010145	ENSG00000121769	FABP3	FABP3
ENSAPLG00000001112	35.1115	-0.955356	-1.93906	0.509508	3.54656	0.060785	0.275206	ENSAPLG00000001112	ENSG00000167525		PROCA1
ENSAPLG00000002995	2874.09	-0.95504	-1.93863	0.41495	4.23467	0.0213588	0.178783	ENSAPLG00000002995	ENSG00000173369	C1QB	C1QB
ENSAPLG00000014801	57.04	-0.954558	-1.93799	0.576575	3.06868	0.0978099	0.339066	ENSAPLG00000014801	ENSG00000087237	CETP	CETP
ENSAPLG00000005127	8672.68	-0.952409	-1.9351	0.293487	3.67681	0.00117387	0.0657653	ENSAPLG00000005127	ENSG00000121064	SCPEP1	SCPEP1
ENSAPLG00000008671	196.201	-0.952384	-1.93507	0.283984	2.91044	0.000797522	0.0552835	ENSAPLG00000008671
ENSAPLG00000007563	27.0544	-0.952349	-1.93502	0.526257	3.33255	0.0703477	0.294063	ENSAPLG00000007563	ENSG00000154646	TMPRSS15	TMPRSS15
ENSAPLG00000004119	141.663	-0.949806	-1.93161	0.485808	3.26561	0.0505708	0.254818	ENSAPLG00000004119	ENSG00000185633	NDUFA4L2	NDUFA4L2
ENSAPLG00000013115	683.579	-0.948494	-1.92986	0.365461	3.30395	0.00944976	0.131488	ENSAPLG00000013115	ENSG00000164237		CMBL
ENSAPLG00000001477	177.012	-0.948217	-1.92949	0.346413	3.05991	0.00619557	0.113511	ENSAPLG00000001477	ENSG00000140749		IGSF6
ENSAPLG00000001526	180.573	-0.947724	-1.92883	0.353971	2.96901	0.0074194	0.121247	ENSAPLG00000001526
ENSAPLG00000008730	1556.5	-0.946947	-1.92779	0.408673	3.9418	0.0204967	0.175913	ENSAPLG00000008730	ENSG00000171476	HOPX	HOPX
ENSAPLG00000005792	52.5585	-0.945975	-1.92649	0.735302	3.15023	0.198264	0.46381	ENSAPLG00000005792	ENSG00000137673	MMP7	MMP7
ENSAPLG00000011519	250.535	-0.94553	-1.9259	0.522334	3.64571	0.0702645	0.293943	ENSAPLG00000011519	ENSG00000135324	MRAP2	MRAP2
ENSAPLG00000009591	35.4823	-0.941912	-1.92107	0.373796	3.59321	0.0117402	0.141882	ENSAPLG00000009591
ENSAPLG00000000995	2171.21	-0.940912	-1.91974	0.486546	2.9851	0.0531303	0.259846	ENSAPLG00000000995
ENSAPLG00000015860	9.46725	-0.940113	-1.91868	0.560752	3.08684	0.0936362	0.334949	ENSAPLG00000015860	ENSG00000135744	AGT	AGT
ENSAPLG00000010957	1188.07	-0.939329	-1.91764	0.348789	2.98437	0.00707875	0.120422	ENSAPLG00000010957	ENSG00000169020		ATP5ME
ENSAPLG00000013187	367.456	-0.938871	-1.91703	0.33743	3.21124	0.00539557	0.108093	ENSAPLG00000013187	ENSG00000108771	DHX58	DHX58
ENSAPLG00000010928	156.284	-0.930584	-1.90605	0.870998	3.58835	0.285335	0.550583	ENSAPLG00000010928	ENSG00000187848		P2RX2
ENSAPLG00000004796	4398.51	-0.92804	-1.90269	0.295041	3.06834	0.00165827	0.0787412	ENSAPLG00000004796	ENSG00000165092	ALDH1A1	ALDH1A1
ENSAPLG00000007536	390.19	-0.927304	-1.90172	0.323276	3.5933	0.00412479	0.10227	ENSAPLG00000007536
ENSAPLG00000001111	23.2821	-0.92665	-1.90086	0.602703	3.72973	0.124174	0.379893	ENSAPLG00000001111	ENSG00000092010		PSME1
ENSAPLG00000004557	341.119	-0.924928	-1.89859	0.279448	3.34791	0.000933499	0.0588806	ENSAPLG00000004557	ENSG00000131471		AOC3
ENSAPLG00000007539	1799.81	-0.921036	-1.89347	0.250725	3.72627	0.000239256	0.0327478	ENSAPLG00000007539
ENSAPLG00000011972	358.818	-0.920633	-1.89295	0.389067	2.97611	0.0179689	0.167979	ENSAPLG00000011972	ENSG00000145287		PLAC8
ENSAPLG00000000617	10.3895	-0.91555	-1.88629	0.530037	3.8922	0.0841079	0.319651	ENSAPLG00000000617
ENSAPLG00000012391	257.567	-0.913684	-1.88385	0.806344	3.09534	0.257164	0.525851	ENSAPLG00000012391	ENSG00000163501	IHH	IHH
ENSAPLG00000015262	30.6173	-0.910403	-1.87957	0.521464	2.90939	0.0808355	0.313744	ENSAPLG00000015262	ENSG00000179331	RAB39A	RAB39A
ENSAPLG00000015922	136.781	-0.908407	-1.87697	0.393585	3.79696	0.0209972	0.17741	ENSAPLG00000015922	ENSG00000188163	FAM166A	FAM166A
ENSAPLG00000001014	1694.73	-0.906009	-1.87385	0.423814	3.80768	0.032537	0.211443	ENSAPLG00000001014	ENSG00000189171	S100A13	S100A13
ENSAPLG00000003604	3269.25	-0.904931	-1.87245	0.401154	3.11743	0.024082	0.188114	ENSAPLG00000003604	ENSG00000185088	RPS27L	RPS27L
ENSAPLG00000004546	627.838	-0.904028	-1.87128	0.324007	3.42813	0.00526834	0.107763	ENSAPLG00000004546	ENSG00000145850	TIMD4	TIMD4
ENSAPLG00000002048	526.18	-0.903195	-1.8702	0.324661	3.04129	0.00540318	0.108093	ENSAPLG00000002048	ENSG00000150594	ADRA2A	ADRA2A
ENSAPLG00000015239	591.813	-0.898935	-1.86469	0.335092	3.36444	0.00730404	0.120668	ENSAPLG00000015239
ENSAPLG00000013897	866.725	-0.898293	-1.86386	0.383946	2.89745	0.0193028	0.173058	ENSAPLG00000013897	ENSG00000069764		PLA2G10
ENSAPLG00000015784	122.482	-0.896568	-1.86163	0.590725	3.18501	0.129079	0.38644	ENSAPLG00000015784	ENSG00000197093	GAL3ST4	GAL3ST4
ENSAPLG00000001824	27.05	-0.890216	-1.85345	0.388153	3.2423	0.0218211	0.180296	ENSAPLG00000001824
ENSAPLG00000011234	301.595	-0.886313	-1.84845	1.05158	2.91128	0.399317	0.64687	ENSAPLG00000011234
ENSAPLG00000001234	30.0175	-0.886077	-1.84814	0.510694	4.0291	0.082733	0.316998	ENSAPLG00000001234	ENSG00000180332	KCTD4	KCTD4
ENSAPLG00000002607	1548.94	-0.884567	-1.84621	0.39671	3.8098	0.0257637	0.192912	ENSAPLG00000002607	ENSG00000104044	OCA2	OCA2
ENSAPLG00000005432	8494.99	-0.883769	-1.84519	0.334857	3.4688	0.00830908	0.127778	ENSAPLG00000005432	ENSG00000118849	RARRES1	RARRES1
ENSAPLG00000010178	1236.51	-0.883646	-1.84503	0.39181	3.1523	0.0241149	0.188114	ENSAPLG00000010178	ENSG00000160932		LY6E
ENSAPLG00000006178	95.0914	-0.879456	-1.83968	0.256889	3.52787	0.00061822	0.0498717	ENSAPLG00000006178	ENSG00000177791	MYOZ1	MYOZ1
ENSAPLG00000014425	13.3987	-0.879147	-1.83929	0.485824	3.87705	0.0703576	0.294063	ENSAPLG00000014425
ENSAPLG00000005224	4706.48	-0.87791	-1.83771	0.228813	3.12823	0.000124649	0.0251703	ENSAPLG00000005224	ENSG00000197448	GSTK1	GSTK1
ENSAPLG00000013264	53.3561	-0.876379	-1.83576	0.697301	4.89382	0.20882	0.474894	ENSAPLG00000013264	ENSG00000143786	CNIH3	CNIH3
ENSAPLG00000009215	10.1163	-0.875859	-1.8351	0.516659	3.364	0.0900308	0.329056	ENSAPLG00000009215	ENSG00000030304	MUSK	MUSK
ENSAPLG00000015253	2338.91	-0.875157	-1.83421	0.432738	3.42856	0.0431379	0.237594	ENSAPLG00000015253	ENSG00000131477	RAMP2	RAMP2
ENSAPLG00000004536	4673.69	-0.873156	-1.83167	0.354347	3.80504	0.0137348	0.152563	ENSAPLG00000004536	ENSG00000163106	HPGDS	HPGDS
ENSAPLG00000001612	232.081	-0.872822	-1.83124	0.359401	3.23408	0.0151596	0.158241	ENSAPLG00000001612	ENSG00000174944	P2RY14	P2RY14
ENSAPLG00000009831	278.849	-0.870684	-1.82853	0.365704	3.48273	0.017273	0.165861	ENSAPLG00000009831	ENSG00000115461	IGFBP5	IGFBP5
ENSAPLG00000002529	4797.74	-0.869703	-1.82729	0.332208	4.41022	0.00884608	0.129926	ENSAPLG00000002529
ENSAPLG00000001740	30.312	-0.868395	-1.82563	0.532896	3.48675	0.103191	0.347011	ENSAPLG00000001740	ENSG00000204655		MOG
ENSAPLG00000015106	30283.2	-0.867306	-1.82425	0.413541	3.47049	0.0359698	0.220059	ENSAPLG00000015106	ENSG00000119655		NPC2
ENSAPLG00000003894	1111.62	-0.866293	-1.82297	0.262124	4.20653	0.000950093	0.0588806	ENSAPLG00000003894	ENSG00000169297		NR0B1
ENSAPLG00000002378	20078	-0.863963	-1.82003	0.249665	3.74053	0.000539206	0.047289	ENSAPLG00000002378	ENSG00000166710	B2M	B2M
ENSAPLG00000010299	4967.28	-0.863366	-1.81928	0.308286	3.13284	0.00510171	0.107377	ENSAPLG00000010299	ENSG00000225528		Z82206.1
ENSAPLG00000013832	104.636	-0.862693	-1.81843	0.409451	4.24955	0.0351218	0.217524	ENSAPLG00000013832
ENSAPLG00000008193	16447.2	-0.86206	-1.81763	0.347506	3.50626	0.0131122	0.149356	ENSAPLG00000008193	ENSG00000154518	ATP5MC3	ATP5MC3
ENSAPLG00000003792	10.7175	-0.861456	-1.81687	0.471967	3.0829	0.0679637	0.289629	ENSAPLG00000003792	ENSG00000157017	GHRL	GHRL
ENSAPLG00000015208	681.479	-0.860623	-1.81582	1.00767	6.12585	0.393064	0.64346	ENSAPLG00000015208	ENSG00000213512		GBP7
ENSAPLG00000011492	901.203	-0.860055	-1.81511	0.382288	2.24976	0.0244642	0.18898	ENSAPLG00000011492	ENSG00000143314		MRPL24
ENSAPLG00000008451	26443.7	-0.860001	-1.81504	0.420117	2.04705	0.0406532	0.23083	ENSAPLG00000008451	ENSG00000215472		RPL17-C18orf32
ENSAPLG00000000760	196.916	-0.859973	-1.815	0.496425	1.73233	0.0832143	0.31779	ENSAPLG00000000760	ENSG00000102103		PQBP1
ENSAPLG00000000116	19.4106	-0.857398	-1.81177	0.656896	1.30523	0.191816	0.456127	ENSAPLG00000000116		RF00009
ENSAPLG00000013091	510.043	-0.856639	-1.81081	0.352405	2.43084	0.0150639	0.157942	ENSAPLG00000013091
ENSAPLG00000009430	10863.6	-0.856536	-1.81069	0.298672	2.86782	0.00413314	0.10227	ENSAPLG00000009430
ENSAPLG00000003596	193.465	-0.855972	-1.80998	0.426094	2.00888	0.0445499	0.241331	ENSAPLG00000003596	ENSG00000197753	LHFPL5	LHFPL5
ENSAPLG00000008707	2062.96	-0.853621	-1.80703	0.292115	2.92221	0.00347563	0.0990682	ENSAPLG00000008707	ENSG00000108551	RASD1	RASD1
ENSAPLG00000005326	359.9	-0.852043	-1.80505	0.350171	2.43322	0.0149652	0.157374	ENSAPLG00000005326	ENSG00000137070		IL11RA
ENSAPLG00000010541	592.214	-0.850427	-1.80303	0.197308	4.31014	1.63149e-05	0.010033	ENSAPLG00000010541	ENSG00000177426	TGIF1	TGIF1
ENSAPLG00000009211	2162.15	-0.850064	-1.80258	0.302549	2.80967	0.00495916	0.107331	ENSAPLG00000009211	ENSG00000162384	C1orf123	C1orf123
ENSAPLG00000001585	566.516	-0.849922	-1.8024	0.38652	2.19891	0.0278843	0.198788	ENSAPLG00000001585
ENSAPLG00000015298	1455.05	-0.849538	-1.80192	0.261965	3.24295	0.001183	0.0657653	ENSAPLG00000015298	ENSG00000250264		AL669918.1
ENSAPLG00000007573	1246.72	-0.848707	-1.80089	0.253572	3.347	0.000816901	0.0552835	ENSAPLG00000007573	ENSG00000124370	MCEE	MCEE
ENSAPLG00000007120	262.285	-0.846293	-1.79787	0.501706	1.68683	0.0916358	0.331544	ENSAPLG00000007120	ENSG00000181381		DDX60L
ENSAPLG00000010549	553.928	-0.846269	-1.79785	0.366328	2.31014	0.0208805	0.177054	ENSAPLG00000010549	ENSG00000143882	ATP6V1C2	ATP6V1C2
ENSAPLG00000015166	10.2036	-0.844066	-1.7951	0.655208	1.28824	0.197662	0.463408	ENSAPLG00000015166	ENSG00000215906		LACTBL1
ENSAPLG00000012642	1485.01	-0.844047	-1.79508	0.296071	2.85083	0.00436058	0.103112	ENSAPLG00000012642	ENSG00000116690	PRG4	PRG4
ENSAPLG00000007072	31822.8	-0.84401	-1.79503	0.40968	2.06017	0.0393822	0.228111	ENSAPLG00000007072	ENSG00000008988	RPS20	RPS20
ENSAPLG00000008739	555.527	-0.843925	-1.79493	0.329402	2.562	0.0104073	0.135356	ENSAPLG00000008739	ENSG00000163762	TM4SF18	TM4SF18
ENSAPLG00000015257	76.1895	-0.843656	-1.79459	0.362494	2.32737	0.0199458	0.175149	ENSAPLG00000015257
ENSAPLG00000002315	29.1309	-0.841188	-1.79153	0.330246	2.54715	0.0108606	0.138016	ENSAPLG00000002315
ENSAPLG00000016361	4109.31	-0.839035	-1.78885	0.341633	2.45596	0.014051	0.153449	ENSAPLG00000016361	ENSG00000137976	DNASE2B	DNASE2B
ENSAPLG00000014979	1722.91	-0.836916	-1.78623	0.366176	2.28556	0.0222802	0.181632	ENSAPLG00000014979	ENSG00000139970		RTN1
ENSAPLG00000006722	4280.96	0.836685	1.78594	0.228944	3.65453	0.00025765	0.0329047	ENSAPLG00000006722	ENSG00000103811	CTSH	CTSH
ENSAPLG00000005219	45.4204	-0.836336	-1.78551	0.450535	1.85632	0.0634081	0.280878	ENSAPLG00000005219
ENSAPLG00000011748	180.751	-0.836072	-1.78518	0.282745	2.95698	0.00310668	0.09743	ENSAPLG00000011748	ENSG00000188761	BCL2L15	BCL2L15
ENSAPLG00000001416	217.452	-0.835074	-1.78395	0.395443	2.11174	0.0347084	0.216644	ENSAPLG00000001416	ENSG00000189060	H1F0	H1F0
ENSAPLG00000009291	4666.41	-0.834681	-1.78346	0.390566	2.1371	0.0325895	0.211443	ENSAPLG00000009291	ENSG00000159251	ACTC1	ACTC1
ENSAPLG00000004625	2204.42	-0.834409	-1.78313	0.420774	1.98303	0.0473638	0.247658	ENSAPLG00000004625	ENSG00000099937	SERPIND1	SERPIND1
ENSAPLG00000002414	103.431	-0.833012	-1.7814	0.508307	1.6388	0.101256	0.343986	ENSAPLG00000002414	ENSG00000100362	PVALB	PVALB
ENSAPLG00000003930	535.763	-0.832829	-1.78118	0.292668	2.84564	0.00443218	0.103112	ENSAPLG00000003930	ENSG00000150540	HNMT	HNMT
ENSAPLG00000007319	2321.2	-0.830845	-1.77873	0.283265	2.9331	0.00335592	0.0990682	ENSAPLG00000007319	ENSG00000171530		TBCA
ENSAPLG00000001415	830.937	-0.830011	-1.7777	0.376468	2.20473	0.027473	0.19775	ENSAPLG00000001415	ENSG00000183336		BOLA2
ENSAPLG00000012039	20763.4	-0.829938	-1.77761	0.432571	1.91862	0.0550329	0.263949	ENSAPLG00000012039	ENSG00000159176	CSRP1	CSRP1
ENSAPLG00000014886	5597.26	-0.829708	-1.77733	0.350815	2.36508	0.018026	0.168075	ENSAPLG00000014886	ENSG00000178741	COX5A	COX5A
ENSAPLG00000014022	10.1715	-0.828979	-1.77643	0.53708	1.54349	0.122711	0.376982	ENSAPLG00000014022	ENSG00000157168	NRG1	NRG1
ENSAPLG00000004272	518.833	-0.828505	-1.77584	0.577427	1.43482	0.151338	0.412036	ENSAPLG00000004272	ENSG00000211895		IGHA1
ENSAPLG00000011260	7176.76	-0.826847	-1.7738	0.330901	2.49878	0.0124623	0.145211	ENSAPLG00000011260	ENSG00000106803	SEC61B	SEC61B
ENSAPLG00000011909	28757.2	-0.824022	-1.77033	0.725661	1.13555	0.256146	0.524606	ENSAPLG00000011909	ENSG00000196565		HBG2
ENSAPLG00000000788	96.8797	-0.822681	-1.76869	0.354113	2.32322	0.0201674	0.175149	ENSAPLG00000000788	ENSG00000166856	GPR182	GPR182
ENSAPLG00000000368	130.821	-0.821953	-1.7678	0.282092	2.91378	0.00357085	0.0990682	ENSAPLG00000000368
ENSAPLG00000004787	506.315	-0.821761	-1.76756	0.282143	2.91257	0.00358464	0.0990682	ENSAPLG00000004787	ENSG00000185010	F8	F8
ENSAPLG00000009192	4136.99	-0.8217	-1.76749	0.246715	3.33056	0.000866714	0.0564644	ENSAPLG00000009192	ENSG00000164466	SFXN1	SFXN1
ENSAPLG00000001428	46.1824	-0.82168	-1.76746	0.558811	1.47041	0.141451	0.399784	ENSAPLG00000001428	ENSG00000211648		IGLV1-47
ENSAPLG00000003280	20283.2	-0.821615	-1.76738	0.340268	2.41461	0.0157521	0.160616	ENSAPLG00000003280	ENSG00000142168	SOD1	SOD1
ENSAPLG00000002362	651.27	-0.820506	-1.76603	0.258749	3.17105	0.00151891	0.0759135	ENSAPLG00000002362	ENSG00000108187	PBLD	PBLD
ENSAPLG00000003736	2295.84	-0.819923	-1.76531	0.434265	1.88807	0.0590169	0.270316	ENSAPLG00000003736	ENSG00000128463	EMC4	EMC4
ENSAPLG00000010240	15442.7	-0.819601	-1.76492	0.317143	2.58433	0.00975692	0.132329	ENSAPLG00000010240	ENSG00000108298	RPL19	RPL19
ENSAPLG00000013538	9164.9	-0.819528	-1.76483	0.320426	2.55762	0.0105392	0.136134	ENSAPLG00000013538
ENSAPLG00000000839	712.508	-0.819488	-1.76478	0.385504	2.12576	0.0335235	0.212799	ENSAPLG00000000839
ENSAPLG00000010722	13.1356	-0.817171	-1.76195	0.37623	2.172	0.0298559	0.204495	ENSAPLG00000010722	ENSG00000157470	FAM81A	FAM81A
ENSAPLG00000013948	1129.76	-0.816479	-1.7611	0.317341	2.57288	0.0100857	0.134255	ENSAPLG00000013948	ENSG00000273171		AC002094.3
ENSAPLG00000008177	150.765	-0.815943	-1.76045	0.341751	2.38753	0.0169618	0.164283	ENSAPLG00000008177	ENSG00000152763	WDR78	WDR78
ENSAPLG00000015375	18.3091	-0.814617	-1.75883	0.374116	2.17745	0.0294473	0.203172	ENSAPLG00000015375	ENSG00000132554		RGS22
ENSAPLG00000009836	25233.5	-0.814006	-1.75809	0.376063	2.16455	0.0304224	0.205349	ENSAPLG00000009836	ENSG00000197756	RPL37A	RPL37A
ENSAPLG00000010442	6971.8	-0.813809	-1.75785	0.168126	4.84048	1.29525e-06	0.00203647	ENSAPLG00000010442	ENSG00000135821	GLUL	GLUL
ENSAPLG00000012946	24.1343	-0.813741	-1.75776	0.334795	2.43056	0.0150754	0.157945	ENSAPLG00000012946	ENSG00000070731		ST6GALNAC2
ENSAPLG00000005757	2183.65	-0.813403	-1.75735	0.205823	3.95195	7.75176e-05	0.0203039	ENSAPLG00000005757	ENSG00000168306	ACOX2	ACOX2
ENSAPLG00000009162	1055.8	-0.813304	-1.75723	0.436872	1.86165	0.062652	0.279454	ENSAPLG00000009162	ENSG00000100604	CHGA	CHGA
ENSAPLG00000006245	681.43	-0.812766	-1.75658	0.280033	2.9024	0.00370319	0.0990682	ENSAPLG00000006245	ENSG00000054148		PHPT1
ENSAPLG00000002389	512.01	-0.812232	-1.75593	0.365011	2.22522	0.0260663	0.193935	ENSAPLG00000002389
ENSAPLG00000006797	27016.9	-0.812034	-1.75569	0.29817	2.72339	0.00646155	0.115548	ENSAPLG00000006797	ENSG00000166670		MMP10
ENSAPLG00000015017	3614.92	-0.810649	-1.754	0.288321	2.81162	0.00492931	0.107331	ENSAPLG00000015017	ENSG00000159674	SPON2	SPON2
ENSAPLG00000011757	53.6951	-0.809946	-1.75315	0.446707	1.81315	0.0698087	0.293163	ENSAPLG00000011757
ENSAPLG00000004756	1839.51	-0.809734	-1.75289	0.25496	3.17592	0.00149361	0.0751801	ENSAPLG00000004756	ENSG00000133800	LYVE1	LYVE1
ENSAPLG00000005042	69.1517	-0.809535	-1.75265	0.389119	2.08043	0.0374859	0.223374	ENSAPLG00000005042
ENSAPLG00000007033	302.732	-0.806487	-1.74895	0.591035	1.36453	0.172399	0.436679	ENSAPLG00000007033
ENSAPLG00000004199	194.405	-0.806278	-1.74869	0.294235	2.74025	0.00613917	0.113479	ENSAPLG00000004199	ENSG00000154080	CHST9	CHST9
ENSAPLG00000014890	30.117	-0.805771	-1.74808	0.479523	1.68036	0.0928875	0.333621	ENSAPLG00000014890	ENSG00000079112	CDH17	CDH17
ENSAPLG00000005415	30705.6	-0.805111	-1.74728	0.317597	2.53501	0.0112445	0.139133	ENSAPLG00000005415
ENSAPLG00000012339	703.872	-0.804181	-1.74615	0.39742	2.0235	0.0430214	0.237315	ENSAPLG00000012339	ENSG00000159173	TNNI1	TNNI1
ENSAPLG00000002834	13.4943	-0.803721	-1.7456	0.682179	1.17817	0.23873	0.506921	ENSAPLG00000002834	ENSG00000126231	PROZ	PROZ
ENSAPLG00000003632	7407.12	-0.803497	-1.74533	0.294067	2.73236	0.00628826	0.114087	ENSAPLG00000003632	ENSG00000196405	EVL	EVL
ENSAPLG00000008208	7.61765	-0.80325	-1.74503	0.597824	1.34362	0.17907	0.4438	ENSAPLG00000008208	ENSG00000100567		PSMA3
ENSAPLG00000009829	251.398	-0.803125	-1.74488	0.295259	2.72007	0.00652678	0.115828	ENSAPLG00000009829	ENSG00000163687	DNASE1L3	DNASE1L3
ENSAPLG00000005449	5320.6	-0.803101	-1.74485	0.267823	2.99863	0.00271198	0.0931025	ENSAPLG00000005449	ENSG00000106615		RHEB
ENSAPLG00000003394	9201.3	-0.802372	-1.74397	0.281352	2.85184	0.00434665	0.103112	ENSAPLG00000003394	ENSG00000107438		PDLIM1
ENSAPLG00000010220	1697.25	-0.802364	-1.74396	0.272108	2.9487	0.00319112	0.0985222	ENSAPLG00000010220	ENSG00000240230	COX19	COX19
ENSAPLG00000011665	1027.63	-0.800905	-1.74219	0.279663	2.86382	0.00418563	0.10227	ENSAPLG00000011665
ENSAPLG00000009584	282.649	-0.799593	-1.74061	0.231677	3.45133	0.000557829	0.0480002	ENSAPLG00000009584	ENSG00000213512		GBP7
ENSAPLG00000010890	53028.8	-0.799293	-1.74025	0.275622	2.89996	0.00373208	0.0990682	ENSAPLG00000010890	ENSG00000105825	TFPI2	TFPI2
ENSAPLG00000007402	17797	-0.797798	-1.73845	0.285678	2.79265	0.00522789	0.107763	ENSAPLG00000007402	ENSG00000138796	HADH	HADH
ENSAPLG00000016019	339.029	-0.797663	-1.73828	0.518841	1.5374	0.124197	0.379893	ENSAPLG00000016019
ENSAPLG00000013037	9229.26	-0.797604	-1.73821	0.237911	3.35253	0.000800767	0.0552835	ENSAPLG00000013037	ENSG00000123131	PRDX4	PRDX4
ENSAPLG00000008766	18.5775	-0.796629	-1.73704	0.3828	2.08106	0.0374286	0.223374	ENSAPLG00000008766
ENSAPLG00000002253	50.838	-0.795894	-1.73615	0.355008	2.2419	0.0249677	0.189919	ENSAPLG00000002253
ENSAPLG00000004672	45603.2	-0.795859	-1.73611	0.335106	2.37494	0.0175516	0.166813	ENSAPLG00000004672	ENSG00000133112	TPT1	TPT1
ENSAPLG00000012362	3024.44	-0.794934	-1.735	0.209891	3.78737	0.000152248	0.0259446	ENSAPLG00000012362	ENSG00000034713	GABARAPL2	GABARAPL2
ENSAPLG00000009000	327.175	-0.792895	-1.73255	0.383195	2.06917	0.0385303	0.22639	ENSAPLG00000009000	ENSG00000271605		MILR1
ENSAPLG00000005667	3156.78	-0.792705	-1.73232	0.29584	2.67951	0.00737301	0.12093	ENSAPLG00000005667	ENSG00000129128	SPCS3	SPCS3
ENSAPLG00000015517	11.7905	-0.792637	-1.73224	0.573307	1.38257	0.166797	0.428863	ENSAPLG00000015517	ENSG00000157542	KCNJ6	KCNJ6
ENSAPLG00000006800	18384.5	-0.792406	-1.73196	0.26611	2.97774	0.00290387	0.0952953	ENSAPLG00000006800	ENSG00000184900	SUMO3	SUMO3
ENSAPLG00000005421	402.793	-0.792318	-1.73185	0.326696	2.42525	0.0152979	0.159172	ENSAPLG00000005421	ENSG00000134056	MRPS36	MRPS36
ENSAPLG00000001850	115.206	-0.792027	-1.73151	0.399627	1.98192	0.0474886	0.247852	ENSAPLG00000001850
ENSAPLG00000000998	79.1891	-0.791459	-1.73082	0.33949	2.33132	0.0197365	0.174288	ENSAPLG00000000998	ENSG00000146678	IGFBP1	IGFBP1
ENSAPLG00000001698	91.9591	-0.791442	-1.7308	0.48612	1.62808	0.103508	0.347582	ENSAPLG00000001698
ENSAPLG00000011879	1260.84	-0.791383	-1.73073	0.384907	2.05604	0.0397786	0.228865	ENSAPLG00000011879	ENSG00000134955		SLC37A2
ENSAPLG00000015018	44.4483	-0.791231	-1.73055	0.481226	1.6442	0.100135	0.342085	ENSAPLG00000015018
ENSAPLG00000006728	80702.2	-0.790222	-1.72934	0.298477	2.64752	0.00810849	0.1259	ENSAPLG00000006728	ENSG00000136999	NOV	NOV
ENSAPLG00000011284	3119.83	-0.790088	-1.72918	0.329866	2.39518	0.0166123	0.163738	ENSAPLG00000011284	ENSG00000170345	FOS	FOS
ENSAPLG00000010538	287.748	-0.789589	-1.72858	0.394605	2.00096	0.0453968	0.243125	ENSAPLG00000010538	ENSG00000284695		AC108941.2
ENSAPLG00000010028	360.237	-0.789457	-1.72842	0.347635	2.27094	0.0231506	0.18531	ENSAPLG00000010028	ENSG00000188643	S100A16	S100A16
ENSAPLG00000009079	4670.08	-0.789401	-1.72836	0.297307	2.65517	0.00792689	0.124714	ENSAPLG00000009079
ENSAPLG00000000277	8.4236	-0.788409	-1.72717	0.55569	1.41879	0.15596	0.416997	ENSAPLG00000000277	ENSG00000238961	RF01234	SNORA47
ENSAPLG00000005829	7781.52	-0.788068	-1.72676	0.421831	1.86821	0.0617329	0.277389	ENSAPLG00000005829	ENSG00000221983	UBA52	UBA52
ENSAPLG00000005450	42527.2	-0.787869	-1.72652	0.323643	2.43437	0.0149175	0.157112	ENSAPLG00000005450	ENSG00000197958	RPL12	RPL12
ENSAPLG00000005159	1340.98	-0.785645	-1.72386	0.35887	2.18922	0.0285808	0.20058	ENSAPLG00000005159	ENSG00000105568		PPP2R1A
ENSAPLG00000009648	50.4643	-0.785565	-1.72377	0.42942	1.82936	0.0673451	0.288229	ENSAPLG00000009648	ENSG00000204655		MOG
ENSAPLG00000003124	857.411	-0.785428	-1.7236	0.238999	3.28632	0.00101506	0.0613794	ENSAPLG00000003124	ENSG00000109881	CCDC34	CCDC34
ENSAPLG00000001890	4665.43	-0.782952	-1.72065	0.440647	1.77682	0.0755971	0.304337	ENSAPLG00000001890	ENSG00000165496		RPL10L
ENSAPLG00000012624	1648.46	-0.781151	-1.7185	0.264438	2.95401	0.00313677	0.0977235	ENSAPLG00000012624	ENSG00000163131	CTSS	CTSS
ENSAPLG00000010171	7422.63	-0.780955	-1.71827	0.307276	2.54154	0.0110364	0.13866	ENSAPLG00000010171	ENSG00000160932		LY6E
ENSAPLG00000002708	39.1863	-0.780723	-1.71799	0.367966	2.12173	0.0338606	0.213523	ENSAPLG00000002708	ENSG00000155714		PDZD9
ENSAPLG00000001613	272.359	-0.780716	-1.71798	0.268366	2.90915	0.00362414	0.0990682	ENSAPLG00000001613	ENSG00000181631	P2RY13	P2RY13
ENSAPLG00000012106	3951.27	-0.780664	-1.71792	0.248547	3.14091	0.00168423	0.0788801	ENSAPLG00000012106	ENSG00000128606	LRRC17	LRRC17
ENSAPLG00000010026	3010.07	-0.780055	-1.7172	0.318476	2.44934	0.014312	0.154762	ENSAPLG00000010026
ENSAPLG00000010949	7192.46	-0.778997	-1.71594	0.298653	2.60837	0.00909756	0.130973	ENSAPLG00000010949	ENSG00000116774	OLFML3	OLFML3
ENSAPLG00000001919	173.772	-0.778443	-1.71528	0.441548	1.76299	0.077903	0.308731	ENSAPLG00000001919
ENSAPLG00000004385	8448.97	-0.776968	-1.71353	0.281862	2.75655	0.00584141	0.111028	ENSAPLG00000004385	ENSG00000175390	EIF3F	EIF3F
ENSAPLG00000007989	335.54	-0.776275	-1.7127	0.26849	2.89126	0.00383695	0.0997267	ENSAPLG00000007989	ENSG00000146411	SLC2A12	SLC2A12
ENSAPLG00000009838	134.355	-0.776047	-1.71243	0.406626	1.9085	0.0563262	0.266003	ENSAPLG00000009838	ENSG00000271503	CCL26	CCL5
ENSAPLG00000015293	33.9453	-0.775863	-1.71221	0.381138	2.03565	0.0417854	0.234436	ENSAPLG00000015293	ENSG00000205363		C15orf59
ENSAPLG00000010132	2894.4	-0.775515	-1.7118	0.312954	2.47805	0.0132104	0.150065	ENSAPLG00000010132	ENSG00000113657	DPYSL3	DPYSL3
ENSAPLG00000006060	99485	-0.774676	-1.71081	0.359631	2.15409	0.0312334	0.207694	ENSAPLG00000006060	ENSG00000163017	ACTG2	ACTG2
ENSAPLG00000000191	36.4967	-0.774638	-1.71076	0.284237	2.72533	0.00642377	0.115302	ENSAPLG00000000191
ENSAPLG00000006016	34.8456	-0.774429	-1.71051	0.578601	1.33845	0.18075	0.445295	ENSAPLG00000006016	ENSG00000134321	RSAD2	RSAD2
ENSAPLG00000007305	2702.85	-0.773696	-1.70964	0.217107	3.56366	0.000365719	0.0400987	ENSAPLG00000007305	ENSG00000177706	FAM20C	FAM20C
ENSAPLG00000004082	101.333	-0.772581	-1.70832	0.295074	2.61827	0.00883781	0.129926	ENSAPLG00000004082	ENSG00000129295	LRRC6	LRRC6
ENSAPLG00000001202	5795.14	-0.770812	-1.70623	0.3537	2.17928	0.0293107	0.202724	ENSAPLG00000001202	ENSG00000233276	GPX1	GPX1
ENSAPLG00000011040	10760.8	-0.770386	-1.70573	0.326354	2.36058	0.0182462	0.168896	ENSAPLG00000011040	ENSG00000130255		RPL36
ENSAPLG00000008040	10194.7	-0.76958	-1.70477	0.175644	4.38149	1.1787e-05	0.00809806	ENSAPLG00000008040	ENSG00000007944	MYLIP	MYLIP
ENSAPLG00000016140	20.2539	-0.769494	-1.70467	0.514442	1.49578	0.13471	0.393633	ENSAPLG00000016140
ENSAPLG00000006698	35.9947	-0.768482	-1.70348	0.509512	1.50827	0.131485	0.389538	ENSAPLG00000006698
ENSAPLG00000014360	87.6387	-0.76817	-1.70311	0.409123	1.8776	0.0604358	0.274239	ENSAPLG00000014360
ENSAPLG00000006365	5077.4	-0.767954	-1.70285	0.302636	2.53755	0.0111633	0.139113	ENSAPLG00000006365	ENSG00000169567	HINT1	HINT1
ENSAPLG00000002639	10270.2	-0.76697	-1.70169	0.261461	2.9334	0.00335271	0.0990682	ENSAPLG00000002639	ENSG00000129625	REEP5	REEP5
ENSAPLG00000011983	24544.4	-0.766537	-1.70118	0.376346	2.03679	0.0416714	0.234163	ENSAPLG00000011983	ENSG00000110700	RPS13	RPS13
ENSAPLG00000014170	184.759	-0.765903	-1.70043	0.546765	1.40079	0.161277	0.422582	ENSAPLG00000014170	ENSG00000188958	UTS2B	UTS2B
ENSAPLG00000005605	4501.05	-0.765732	-1.70023	0.292347	2.61926	0.00881216	0.129912	ENSAPLG00000005605	ENSG00000196975		ANXA4
ENSAPLG00000014539	2230.87	-0.765373	-1.69981	0.293686	2.6061	0.0091581	0.130973	ENSAPLG00000014539
ENSAPLG00000004149	2195.93	-0.764866	-1.69921	0.27177	2.81439	0.004887	0.107331	ENSAPLG00000004149	ENSG00000132965	ALOX5AP	ALOX5AP
ENSAPLG00000000974	5548.9	-0.763278	-1.69734	0.255121	2.99183	0.00277312	0.0934227	ENSAPLG00000000974	ENSG00000168938	PPIC	PPIC
ENSAPLG00000001675	8489.96	-0.761906	-1.69573	0.313639	2.42925	0.0151302	0.158241	ENSAPLG00000001675	ENSG00000106153		CHCHD2
ENSAPLG00000001959	181.907	-0.761409	-1.69515	0.318169	2.3931	0.0167067	0.163867	ENSAPLG00000001959	ENSG00000111481		COPZ1
ENSAPLG00000007205	237431	-0.76105	-1.69472	0.399827	1.90345	0.0569818	0.267484	ENSAPLG00000007205	ENSG00000181867		FTMT
ENSAPLG00000008264	126780	-0.760277	-1.69382	0.243217	3.12592	0.00177252	0.0803541	ENSAPLG00000008264	ENSG00000187498	COL4A1	COL4A1
ENSAPLG00000015558	20.5939	-0.758782	-1.69206	0.534507	1.41959	0.155726	0.416981	ENSAPLG00000015558	ENSG00000125864	BFSP1	BFSP1
ENSAPLG00000007780	53.0823	-0.758238	-1.69142	0.416887	1.81881	0.0689404	0.291343	ENSAPLG00000007780	ENSG00000187726	DNAJB13	DNAJB13
ENSAPLG00000002582	1304.45	-0.757861	-1.69098	0.310174	2.44334	0.014552	0.156045	ENSAPLG00000002582	ENSG00000104415	WISP1	WISP1
ENSAPLG00000006103	81662.8	-0.757575	-1.69065	0.31685	2.39096	0.0168044	0.163867	ENSAPLG00000006103	ENSG00000182718	ANXA2	ANXA2
ENSAPLG00000005661	85.8242	-0.754709	-1.68729	0.298368	2.52946	0.0114238	0.140213	ENSAPLG00000005661	ENSG00000101850	GPR143	GPR143
ENSAPLG00000014461	2510.32	-0.754563	-1.68712	0.341298	2.21086	0.0270454	0.196775	ENSAPLG00000014461	ENSG00000117122	MFAP2	MFAP2
ENSAPLG00000004581	557.235	-0.753382	-1.68574	0.279595	2.69455	0.00704847	0.120422	ENSAPLG00000004581	ENSG00000139780	METTL21C	METTL21C
ENSAPLG00000014711	8.36511	-0.753275	-1.68561	0.526817	1.42986	0.152757	0.413827	ENSAPLG00000014711
ENSAPLG00000003159	9.31977	-0.752963	-1.68525	0.675397	1.11485	0.264917	0.532629	ENSAPLG00000003159	ENSG00000001460		STPG1
ENSAPLG00000013019	11517	-0.752321	-1.6845	0.196627	3.82613	0.000130172	0.0252417	ENSAPLG00000013019	ENSG00000112308	C6orf62	C6orf62
ENSAPLG00000009283	2096.12	-0.752284	-1.68446	0.23027	3.26697	0.00108707	0.0629184	ENSAPLG00000009283	ENSG00000189007	ADAT2	ADAT2
ENSAPLG00000004904	9472.59	-0.751402	-1.68343	0.306601	2.45075	0.014256	0.154524	ENSAPLG00000004904	ENSG00000136930	PSMB7	PSMB7
ENSAPLG00000003807	1659.87	-0.751157	-1.68314	0.299471	2.50828	0.012132	0.143354	ENSAPLG00000003807	ENSG00000154978	VOPP1	VOPP1
ENSAPLG00000005567	1271.71	-0.750767	-1.68269	0.23345	3.21597	0.00130005	0.0693882	ENSAPLG00000005567
ENSAPLG00000002759	33186.1	-0.750029	-1.68183	0.284789	2.63363	0.00844766	0.128754	ENSAPLG00000002759	ENSG00000239672		NME1
ENSAPLG00000012902	12126.6	-0.74996	-1.68175	0.406302	1.84582	0.0649185	0.283303	ENSAPLG00000012902	ENSG00000089157	RPLP0	RPLP0
ENSAPLG00000002848	70181.1	-0.749268	-1.68094	0.258656	2.89677	0.00377021	0.0990682	ENSAPLG00000002848	ENSG00000125868	DSTN	DSTN
ENSAPLG00000008448	13.5231	-0.747601	-1.679	0.468729	1.59495	0.110722	0.358784	ENSAPLG00000008448
ENSAPLG00000010909	278.532	-0.747136	-1.67846	0.352086	2.12202	0.0338357	0.213523	ENSAPLG00000010909
ENSAPLG00000006603	1165.08	-0.746345	-1.67754	0.404857	1.84348	0.0652594	0.283573	ENSAPLG00000006603
ENSAPLG00000001302	2060.88	-0.745783	-1.67688	0.372431	2.00247	0.0452342	0.242898	ENSAPLG00000001302	ENSG00000241553	ARPC4	ARPC4
ENSAPLG00000001791	27.258	-0.745679	-1.67676	0.359265	2.07557	0.0379338	0.224492	ENSAPLG00000001791
ENSAPLG00000008543	61058.3	-0.745447	-1.67649	0.297491	2.50577	0.0122184	0.143774	ENSAPLG00000008543
ENSAPLG00000005163	189.576	-0.745263	-1.67628	0.294334	2.53203	0.0113403	0.139841	ENSAPLG00000005163
ENSAPLG00000010675	14.0077	-0.744938	-1.6759	0.548881	1.3572	0.174719	0.438472	ENSAPLG00000010675	ENSG00000112333	NR2E1	NR2E1
ENSAPLG00000002226	301.543	-0.744675	-1.6756	0.459913	1.61917	0.105412	0.350104	ENSAPLG00000002226
ENSAPLG00000009807	1112.13	-0.743616	-1.67437	0.171122	4.34552	1.38944e-05	0.00893284	ENSAPLG00000009807	ENSG00000154269	ENPP3	ENPP3
ENSAPLG00000009059	19613.5	-0.742955	-1.6736	0.220288	3.37266	0.000744469	0.0545584	ENSAPLG00000009059	ENSG00000198830		HMGN2
ENSAPLG00000010095	103.849	-0.742776	-1.67339	0.323056	2.29921	0.0214928	0.179417	ENSAPLG00000010095	ENSG00000170293	CMTM8	CMTM8
ENSAPLG00000008874	17.0723	-0.742624	-1.67322	0.429301	1.72985	0.0836579	0.31878	ENSAPLG00000008874	ENSG00000118271	TTR	TTR
ENSAPLG00000009579	734.175	-0.741489	-1.6719	0.347482	2.13389	0.0328515	0.211941	ENSAPLG00000009579	ENSG00000105223		PLD3
ENSAPLG00000013472	9164.88	-0.74135	-1.67174	0.27708	2.67559	0.00745989	0.121561	ENSAPLG00000013472	ENSG00000064601	CTSA	CTSA
ENSAPLG00000014340	5090.2	-0.740637	-1.67091	0.365592	2.02586	0.0427795	0.23642	ENSAPLG00000014340	ENSG00000198258	UBL5	UBL5
ENSAPLG00000008068	156.428	-0.740511	-1.67077	0.578587	1.27986	0.200594	0.465574	ENSAPLG00000008068
ENSAPLG00000006626	13009.2	-0.740167	-1.67037	0.257926	2.86969	0.00410878	0.10227	ENSAPLG00000006626	ENSG00000173674	EIF1AX	EIF1AX
ENSAPLG00000001345	58.2817	-0.739087	-1.66912	0.31258	2.36447	0.0180559	0.168075	ENSAPLG00000001345
ENSAPLG00000015829	19134.6	-0.737862	-1.6677	0.240749	3.06486	0.0021777	0.0846076	ENSAPLG00000015829	ENSG00000050165	DKK3	DKK3
ENSAPLG00000015203	3793.82	-0.737618	-1.66742	0.388394	1.89915	0.0575451	0.268187	ENSAPLG00000015203	ENSG00000185339	TCN2	TCN2
ENSAPLG00000002248	18.8894	-0.735779	-1.6653	0.455566	1.61509	0.106292	0.351096	ENSAPLG00000002248
ENSAPLG00000014182	19424.6	-0.735614	-1.66511	0.229537	3.20477	0.00135169	0.0712417	ENSAPLG00000014182	ENSG00000166033	HTRA1	HTRA1
ENSAPLG00000000837	455.758	-0.735562	-1.66505	0.344505	2.13513	0.0327506	0.211758	ENSAPLG00000000837	ENSG00000216490		IFI30
ENSAPLG00000001488	90.1994	-0.734763	-1.66412	0.302081	2.43234	0.0150016	0.157635	ENSAPLG00000001488	ENSG00000187479		C11orf96
ENSAPLG00000011186	31.2932	-0.734571	-1.6639	0.275091	2.67028	0.00757874	0.12253	ENSAPLG00000011186	ENSG00000188659	SAXO2	SAXO2
ENSAPLG00000016265	3998.5	-0.734359	-1.66366	0.289875	2.53336	0.0112974	0.139433	ENSAPLG00000016265
ENSAPLG00000013819	2954.76	-0.734018	-1.66327	0.243156	3.01871	0.00253852	0.0895383	ENSAPLG00000013819
ENSAPLG00000003574	12572	-0.733983	-1.66322	0.256301	2.86375	0.00418655	0.10227	ENSAPLG00000003574	ENSG00000148484	RSU1	RSU1
ENSAPLG00000011575	192.861	-0.732816	-1.66188	0.373757	1.96068	0.0499166	0.253054	ENSAPLG00000011575	ENSG00000175550		DRAP1
ENSAPLG00000004377	23076.7	-0.732564	-1.66159	0.348501	2.10204	0.0355496	0.219091	ENSAPLG00000004377	ENSG00000136942	RPL35	RPL35
ENSAPLG00000004937	1035.05	-0.73059	-1.65932	0.248249	2.94298	0.00325074	0.0989487	ENSAPLG00000004937	ENSG00000267228		AC012254.2
ENSAPLG00000009533	4282.31	-0.730431	-1.65913	0.251099	2.90894	0.00362657	0.0990682	ENSAPLG00000009533	ENSG00000197780		TAF13
ENSAPLG00000012390	29.7093	-0.729876	-1.6585	0.285896	2.55294	0.0106817	0.137223	ENSAPLG00000012390	ENSG00000203666	EFCAB2	EFCAB2
ENSAPLG00000004458	54.7245	-0.729256	-1.65778	0.406864	1.79238	0.0730717	0.298707	ENSAPLG00000004458	ENSG00000204872		NAT8B
ENSAPLG00000012015	254.817	-0.729093	-1.6576	0.475087	1.53465	0.124869	0.380636	ENSAPLG00000012015	ENSG00000152578	GRIA4	GRIA4
ENSAPLG00000001567	85.3638	-0.729071	-1.65757	0.25112	2.90328	0.00369279	0.0990682	ENSAPLG00000001567
ENSAPLG00000014457	8.81777	-0.728078	-1.65643	0.563091	1.293	0.196011	0.461793	ENSAPLG00000014457	ENSG00000058453		CROCC
ENSAPLG00000009714	51038.4	-0.728033	-1.65638	0.259684	2.80354	0.00505454	0.107331	ENSAPLG00000009714	ENSG00000163453	IGFBP7	IGFBP7
ENSAPLG00000004328	1073.97	-0.727857	-1.65618	0.149499	4.86864	1.12366e-06	0.00203647	ENSAPLG00000004328	ENSG00000140285	FGF7	FGF7
ENSAPLG00000001484	87.8462	-0.727242	-1.65547	0.532094	1.36676	0.171702	0.435923	ENSAPLG00000001484
ENSAPLG00000010172	6127.37	-0.727234	-1.65546	0.352889	2.0608	0.0393223	0.228034	ENSAPLG00000010172	ENSG00000197956	S100A6	S100A6
ENSAPLG00000008865	1779.27	-0.725593	-1.65358	0.299513	2.42257	0.015411	0.159616	ENSAPLG00000008865	ENSG00000094916	CBX5	CBX5
ENSAPLG00000013839	551.629	-0.725483	-1.65345	0.293324	2.47331	0.0133867	0.150749	ENSAPLG00000013839	ENSG00000100979		PLTP
ENSAPLG00000001236	12286.6	-0.724357	-1.65216	0.21505	3.36832	0.000756275	0.0551379	ENSAPLG00000001236	ENSG00000170275	CRTAP	CRTAP
ENSAPLG00000007972	104.64	-0.723466	-1.65114	0.36644	1.97431	0.0483469	0.24992	ENSAPLG00000007972	ENSG00000119535	CSF3R	CSF3R
ENSAPLG00000011701	1409.93	-0.723141	-1.65077	0.249156	2.90237	0.00370356	0.0990682	ENSAPLG00000011701	ENSG00000165118	C9orf64	C9orf64
ENSAPLG00000014367	5364.46	-0.721943	-1.6494	0.205707	3.50958	0.00044882	0.0440841	ENSAPLG00000014367
ENSAPLG00000001827	144.16	-0.721355	-1.64873	0.342302	2.10737	0.0350858	0.217524	ENSAPLG00000001827	ENSG00000265241		RBM8A
ENSAPLG00000005970	13150	-0.720571	-1.64783	0.290879	2.47722	0.013241	0.150065	ENSAPLG00000005970	ENSG00000122378	FAM213A	FAM213A
ENSAPLG00000002244	876.851	-0.718969	-1.64601	0.312813	2.2984	0.0215392	0.179417	ENSAPLG00000002244	ENSG00000204954	C12orf73	C12orf73
ENSAPLG00000002206	105.518	-0.71887	-1.64589	0.301847	2.38157	0.0172388	0.165755	ENSAPLG00000002206	ENSG00000130724		CHMP2A
ENSAPLG00000011776	49.2724	-0.718586	-1.64557	0.343585	2.09144	0.0364887	0.221216	ENSAPLG00000011776	ENSG00000274049		INO80B-WBP1
ENSAPLG00000010711	79.9925	-0.718581	-1.64556	0.585057	1.22822	0.219363	0.488281	ENSAPLG00000010711
ENSAPLG00000014125	12.2639	-0.718549	-1.64553	0.792539	0.906641	0.364596	0.620987	ENSAPLG00000014125	ENSG00000186009	ATP4B	ATP4B
ENSAPLG00000004183	2182.89	-0.717447	-1.64427	0.173861	4.12656	3.68223e-05	0.0154481	ENSAPLG00000004183	ENSG00000163001	CFAP36	CFAP36
ENSAPLG00000002293	32.031	-0.716993	-1.64375	0.866993	0.826987	0.408244	0.653698	ENSAPLG00000002293	ENSG00000036565	SLC18A1	SLC18A1
ENSAPLG00000004967	269.041	-0.716805	-1.64354	0.300204	2.38773	0.016953	0.164283	ENSAPLG00000004967	ENSG00000170276		HSPB2
ENSAPLG00000014328	6318.85	-0.716481	-1.64317	0.193201	3.70848	0.000208509	0.0313739	ENSAPLG00000014328	ENSG00000127990	SGCE	SGCE
ENSAPLG00000012343	1746.13	-0.715496	-1.64205	0.233998	3.0577	0.00223044	0.0848047	ENSAPLG00000012343	ENSG00000167186	COQ7	COQ7
ENSAPLG00000015037	1174.49	-0.7143	-1.64069	0.348109	2.05194	0.0401751	0.229313	ENSAPLG00000015037	ENSG00000241962		AC079447.1
ENSAPLG00000002886	24720.6	-0.714271	-1.64065	0.332552	2.14785	0.0317258	0.2098	ENSAPLG00000002886	ENSG00000101441		CST4
ENSAPLG00000002000	877.797	-0.71404	-1.64039	0.232705	3.06844	0.00215181	0.0846076	ENSAPLG00000002000	ENSG00000130300		PLVAP
ENSAPLG00000007788	988.864	-0.713797	-1.64012	0.340911	2.09379	0.0362784	0.220508	ENSAPLG00000007788	ENSG00000154645	CHODL	CHODL
ENSAPLG00000012773	469.377	-0.713795	-1.64011	0.324744	2.19802	0.0279476	0.199039	ENSAPLG00000012773	ENSG00000277632		CCL3
ENSAPLG00000004841	67245.1	-0.713651	-1.63995	0.287723	2.48034	0.0131257	0.149356	ENSAPLG00000004841	ENSG00000114942	EEF1B2	EEF1B2
ENSAPLG00000003683	6128.25	-0.712263	-1.63837	0.192837	3.6936	0.000221099	0.0320769	ENSAPLG00000003683	ENSG00000123091	RNF11	RNF11
ENSAPLG00000014156	15278.7	-0.712029	-1.63811	0.416989	1.70755	0.0877195	0.324367	ENSAPLG00000014156	ENSG00000100985	MMP9	MMP9
ENSAPLG00000009160	439.531	-0.712008	-1.63808	0.232749	3.05913	0.0022198	0.0846277	ENSAPLG00000009160	ENSG00000206072		SERPINB11
ENSAPLG00000004224	224.637	-0.711554	-1.63757	0.272993	2.60649	0.00914763	0.130973	ENSAPLG00000004224	ENSG00000153237	CCDC148	CCDC148
ENSAPLG00000002051	87.6249	-0.711343	-1.63733	0.427518	1.66389	0.0961342	0.337298	ENSAPLG00000002051	ENSG00000152082		MZT2B
ENSAPLG00000000666	29.4139	-0.71097	-1.6369	0.414863	1.71375	0.0865749	0.323155	ENSAPLG00000000666	ENSG00000166923	GREM1	GREM1
ENSAPLG00000000650	40.0314	-0.710476	-1.63634	0.393084	1.80744	0.0706934	0.294691	ENSAPLG00000000650
ENSAPLG00000015580	26098.7	-0.710255	-1.63609	0.181393	3.91555	9.01987e-05	0.021996	ENSAPLG00000015580	ENSG00000185896	LAMP1	LAMP1
ENSAPLG00000000867	79.2692	-0.709964	-1.63576	0.273334	2.59743	0.00939251	0.131488	ENSAPLG00000000867	ENSG00000115486		GGCX
ENSAPLG00000013893	14225.9	-0.709941	-1.63574	0.325186	2.18318	0.0290225	0.20161	ENSAPLG00000013893	ENSG00000049540	ELN	ELN
ENSAPLG00000006505	2278.95	-0.709631	-1.63539	0.297481	2.38547	0.0170575	0.164628	ENSAPLG00000006505	ENSG00000129235	TXNDC17	TXNDC17
ENSAPLG00000000460	8.26383	-0.708551	-1.63416	0.832735	0.850871	0.394841	0.644611	ENSAPLG00000000460
ENSAPLG00000006004	1281.45	-0.708056	-1.6336	0.315666	2.24306	0.0248932	0.189909	ENSAPLG00000006004	ENSG00000271601		LIX1L
ENSAPLG00000001081	89.565	-0.708044	-1.63359	0.425285	1.66487	0.0959385	0.337298	ENSAPLG00000001081
ENSAPLG00000002978	21437.7	-0.707772	-1.63328	0.28036	2.52451	0.0115859	0.140904	ENSAPLG00000002978	ENSG00000136240	KDELR2	KDELR2
ENSAPLG00000006682	5896.3	-0.70614	-1.63143	0.247432	2.85388	0.00431894	0.103112	ENSAPLG00000006682	ENSG00000106483	SFRP4	SFRP4
ENSAPLG00000009661	2544.99	-0.705849	-1.6311	0.333412	2.11705	0.034256	0.21472	ENSAPLG00000009661	ENSG00000184374	COLEC10	COLEC10
ENSAPLG00000014431	450.45	-0.705638	-1.63087	0.254169	2.77625	0.00549901	0.10904	ENSAPLG00000014431	ENSG00000105088	OLFM2	OLFM2
ENSAPLG00000005597	225.548	-0.705037	-1.63019	0.244662	2.88168	0.00395561	0.101172	ENSAPLG00000005597	ENSG00000197889	MEIG1	MEIG1
ENSAPLG00000013657	589.107	-0.704758	-1.62987	0.235759	2.98931	0.00279605	0.0935002	ENSAPLG00000013657
ENSAPLG00000012598	8.05176	-0.702501	-1.62732	0.539847	1.3013	0.193157	0.457623	ENSAPLG00000012598	ENSG00000023909		GCLM
ENSAPLG00000012218	1471.78	-0.702087	-1.62686	0.329436	2.13118	0.0330742	0.211987	ENSAPLG00000012218	ENSG00000075914	EXOSC7	EXOSC7
ENSAPLG00000006770	118.779	-0.701824	-1.62656	0.340684	2.06004	0.0393945	0.228111	ENSAPLG00000006770	ENSG00000163879	DNALI1	DNALI1
ENSAPLG00000002052	2221.58	-0.701776	-1.62651	0.442111	1.58733	0.112438	0.361178	ENSAPLG00000002052
ENSAPLG00000000343	789.065	-0.701727	-1.62645	0.787637	0.890927	0.372968	0.627714	ENSAPLG00000000343		RF00100
ENSAPLG00000015173	481.606	-0.701677	-1.62639	0.391918	1.79037	0.0733951	0.299078	ENSAPLG00000015173	ENSG00000156269		NAA11
ENSAPLG00000014975	28.9392	-0.70161	-1.62632	0.358173	1.95886	0.0501296	0.25377	ENSAPLG00000014975
ENSAPLG00000004419	406.495	-0.70144	-1.62613	0.245722	2.8546	0.00430906	0.103112	ENSAPLG00000004419	ENSG00000108381	ASPA	ASPA
ENSAPLG00000006309	2474.04	-0.700865	-1.62548	0.248626	2.81896	0.00481801	0.106954	ENSAPLG00000006309	ENSG00000104325	DECR1	DECR1
ENSAPLG00000001050	122491	-0.700483	-1.62505	0.292411	2.39554	0.0165957	0.163738	ENSAPLG00000001050	ENSG00000168542	COL3A1	COL3A1
ENSAPLG00000009860	435.773	-0.700056	-1.62457	0.269935	2.59342	0.00950262	0.131488	ENSAPLG00000009860	ENSG00000055332		EIF2AK2
ENSAPLG00000008206	96.7868	-0.69974	-1.62421	0.326323	2.14432	0.0320074	0.210504	ENSAPLG00000008206	ENSG00000170577	SIX2	SIX2
ENSAPLG00000011097	5791.91	-0.69936	-1.62378	0.295639	2.36559	0.0180016	0.168075	ENSAPLG00000011097	ENSG00000138495	COX17	COX17
ENSAPLG00000011010	24354.7	-0.698746	-1.62309	0.202704	3.44712	0.000566588	0.0480002	ENSAPLG00000011010	ENSG00000172270	BSG	BSG
ENSAPLG00000011427	666.203	-0.698257	-1.62254	0.361468	1.93173	0.0533934	0.260054	ENSAPLG00000011427	ENSG00000179091		CYC1
ENSAPLG00000012746	10405	-0.698032	-1.62229	0.286515	2.43628	0.0148391	0.15663	ENSAPLG00000012746	ENSG00000156467	UQCRB	UQCRB
ENSAPLG00000009765	7.67886	-0.697612	-1.62182	0.577502	1.20798	0.227055	0.495801	ENSAPLG00000009765	ENSG00000164163		ABCE1
ENSAPLG00000011174	5362.1	-0.697343	-1.62152	0.266674	2.61497	0.00892364	0.130254	ENSAPLG00000011174
ENSAPLG00000006693	632.783	-0.696235	-1.62027	0.172362	4.03939	5.35909e-05	0.017227	ENSAPLG00000006693
ENSAPLG00000005185	490.352	-0.696091	-1.62011	0.30067	2.31513	0.0206058	0.176555	ENSAPLG00000005185	ENSG00000014216	CAPN1	CAPN1
ENSAPLG00000009895	4221.32	-0.696007	-1.62002	0.225966	3.08014	0.002069	0.0846076	ENSAPLG00000009895	ENSG00000114353	GNAI2	GNAI2
ENSAPLG00000010932	9.22925	-0.695495	-1.61944	0.620837	1.12025	0.262606	0.530312	ENSAPLG00000010932
ENSAPLG00000003918	1232.6	-0.694405	-1.61822	0.196451	3.53475	0.000408163	0.0418337	ENSAPLG00000003918	ENSG00000146386	ABRACL	ABRACL
ENSAPLG00000010886	11251	-0.694168	-1.61795	0.308456	2.25046	0.0244197	0.18898	ENSAPLG00000010886	ENSG00000118816	CCNI	CCNI
ENSAPLG00000003317	7069.96	-0.693454	-1.61715	0.238216	2.91103	0.00360242	0.0990682	ENSAPLG00000003317	ENSG00000163634	THOC7	THOC7
ENSAPLG00000002256	320.087	-0.693344	-1.61703	0.256315	2.70505	0.00682943	0.119107	ENSAPLG00000002256	ENSG00000196636	SDHAF3	SDHAF3
ENSAPLG00000010997	29288.5	-0.69332	-1.617	0.296079	2.34167	0.0191974	0.172948	ENSAPLG00000010997
ENSAPLG00000006095	13637.9	-0.692535	-1.61612	0.250636	2.76311	0.00572528	0.110582	ENSAPLG00000006095	ENSG00000112245	PTP4A1	PTP4A1
ENSAPLG00000006417	326.895	-0.692465	-1.61604	0.202817	3.41425	0.00063959	0.0505383	ENSAPLG00000006417	ENSG00000119457	SLC46A2	SLC46A2
ENSAPLG00000005229	5793.66	-0.691895	-1.6154	0.195397	3.54097	0.000398654	0.04146	ENSAPLG00000005229	ENSG00000127955	GNAI1	GNAI1
ENSAPLG00000005848	1856.2	-0.691728	-1.61522	0.296471	2.3332	0.0196375	0.173877	ENSAPLG00000005848	ENSG00000088682	COQ9	COQ9
ENSAPLG00000007037	9678.01	-0.691038	-1.61444	0.290954	2.37508	0.0175453	0.166813	ENSAPLG00000007037	ENSG00000233954		UQCRHL
ENSAPLG00000010168	60.33	-0.690932	-1.61433	0.553761	1.24771	0.212138	0.47824	ENSAPLG00000010168	ENSG00000103569	AQP9	AQP9
ENSAPLG00000010094	262.835	-0.690401	-1.61373	0.480706	1.43622	0.150939	0.411424	ENSAPLG00000010094	ENSG00000119630	PGF	PGF
ENSAPLG00000000928	18.1191	-0.690076	-1.61337	0.460408	1.49884	0.133916	0.392888	ENSAPLG00000000928
ENSAPLG00000002748	190.75	-0.690071	-1.61336	0.328602	2.10002	0.0357271	0.219326	ENSAPLG00000002748	ENSG00000042832	TG	TG
ENSAPLG00000008026	583.348	-0.688968	-1.61213	0.285458	2.41355	0.0157979	0.160752	ENSAPLG00000008026	ENSG00000168275		COA6
ENSAPLG00000012182	2933.54	-0.688914	-1.61207	0.223619	3.08075	0.00206483	0.0846076	ENSAPLG00000012182	ENSG00000172785		CBWD1
ENSAPLG00000005096	1395.97	-0.688312	-1.6114	0.28205	2.44039	0.0146715	0.15608	ENSAPLG00000005096	ENSG00000169857	AVEN	AVEN
ENSAPLG00000014054	2728.64	-0.688217	-1.61129	0.304654	2.25901	0.0238826	0.187977	ENSAPLG00000014054	ENSG00000162745	OLFML2B	OLFML2B
ENSAPLG00000007286	6411.24	-0.686773	-1.60968	0.376924	1.82204	0.0684482	0.290405	ENSAPLG00000007286	ENSG00000131174		COX7B
ENSAPLG00000010701	497.387	-0.686759	-1.60966	0.329242	2.08588	0.0369892	0.222628	ENSAPLG00000010701	ENSG00000130707	ASS1	ASS1
ENSAPLG00000000642	733.368	-0.686594	-1.60948	0.51625	1.32996	0.18353	0.447755	ENSAPLG00000000642	ENSG00000211450		SELENOH
ENSAPLG00000008490	375.612	-0.686508	-1.60938	0.297108	2.31063	0.0208531	0.177054	ENSAPLG00000008490	ENSG00000108950	FAM20A	FAM20A
ENSAPLG00000001129	61712.4	-0.686426	-1.60929	0.226087	3.03612	0.00239645	0.0875562	ENSAPLG00000001129	ENSG00000151846		PABPC3
ENSAPLG00000001910	12.752	-0.686376	-1.60924	0.457561	1.50008	0.133595	0.392533	ENSAPLG00000001910
ENSAPLG00000004249	1485.38	-0.686153	-1.60899	0.275189	2.49339	0.012653	0.146331	ENSAPLG00000004249	ENSG00000108405	P2RX1	P2RX1
ENSAPLG00000008691	113.384	-0.686074	-1.6089	0.320167	2.14286	0.0321244	0.210837	ENSAPLG00000008691	ENSG00000101210	EEF1A2	EEF1A2
ENSAPLG00000003435	3344.57	-0.685509	-1.60827	0.31732	2.16031	0.0307489	0.206221	ENSAPLG00000003435	ENSG00000111665		CDCA3
ENSAPLG00000016450	492.331	-0.685333	-1.60807	0.291576	2.35044	0.018751	0.171203	ENSAPLG00000016450	ENSG00000042445	RETSAT	RETSAT
ENSAPLG00000012847	922.554	-0.684977	-1.60768	0.239439	2.86076	0.00422627	0.102357	ENSAPLG00000012847	ENSG00000111802	TDP2	TDP2
ENSAPLG00000002536	188.623	-0.683812	-1.60638	0.20252	3.37651	0.00073411	0.0540794	ENSAPLG00000002536	ENSG00000130775	THEMIS2	THEMIS2
ENSAPLG00000010622	5269.24	-0.683756	-1.60632	0.220475	3.10129	0.00192682	0.0833424	ENSAPLG00000010622	ENSG00000143499	SMYD2	SMYD2
ENSAPLG00000012635	2385.92	-0.683074	-1.60556	0.186793	3.65685	0.000255337	0.0329047	ENSAPLG00000012635	ENSG00000170619		COMMD5
ENSAPLG00000001004	17.7958	-0.682786	-1.60524	0.472175	1.44604	0.148165	0.407714	ENSAPLG00000001004
ENSAPLG00000008719	7391.73	-0.68221	-1.6046	0.269589	2.53056	0.0113881	0.140064	ENSAPLG00000008719	ENSG00000035862	TIMP2	TIMP2
ENSAPLG00000011863	355.793	-0.681961	-1.60432	0.56557	1.20579	0.227897	0.496821	ENSAPLG00000011863	ENSG00000197953		AADACL2
ENSAPLG00000016138	253.284	-0.681282	-1.60356	0.277291	2.45692	0.0140133	0.153315	ENSAPLG00000016138
ENSAPLG00000007094	3630.8	-0.681179	-1.60345	0.264217	2.57811	0.00993426	0.133373	ENSAPLG00000007094	ENSG00000243927	MRPS6	MRPS6
ENSAPLG00000014977	5571.31	-0.681032	-1.60329	0.32836	2.07404	0.0380756	0.22486	ENSAPLG00000014977	ENSG00000111775		COX6A1
ENSAPLG00000013295	27831.9	-0.680656	-1.60287	0.349222	1.94907	0.0512875	0.256601	ENSAPLG00000013295
ENSAPLG00000004156	16107.2	-0.680616	-1.60282	0.221812	3.06844	0.00215183	0.0846076	ENSAPLG00000004156	ENSG00000131507	NDFIP1	NDFIP1
ENSAPLG00000011002	380.605	-0.680576	-1.60278	0.224683	3.02905	0.00245321	0.0882906	ENSAPLG00000011002	ENSG00000156206	CFAP161	CFAP161
ENSAPLG00000005582	7197.72	-0.680535	-1.60273	0.260892	2.60849	0.00909421	0.130973	ENSAPLG00000005582	ENSG00000075142	SRI	SRI
ENSAPLG00000007326	2172.61	-0.680204	-1.60237	0.284627	2.38981	0.0168571	0.163867	ENSAPLG00000007326
ENSAPLG00000006587	6727.2	-0.679904	-1.60203	0.256879	2.64679	0.00812592	0.1259	ENSAPLG00000006587	ENSG00000121774	KHDRBS1	KHDRBS1
ENSAPLG00000003014	7.75248	-0.679587	-1.60168	0.63525	1.0698	0.284711	0.549755	ENSAPLG00000003014	ENSG00000240505	TNFRSF13B	TNFRSF13B
ENSAPLG00000001180	156.928	-0.679582	-1.60168	0.421958	1.61054	0.107279	0.353038	ENSAPLG00000001180	ENSG00000223953	C1QTNF5	C1QTNF5
ENSAPLG00000003087	237.857	-0.67921	-1.60126	0.356107	1.90732	0.0564789	0.266437	ENSAPLG00000003087	ENSG00000092094	OSGEP	OSGEP
ENSAPLG00000004530	25812.8	-0.679043	-1.60108	0.256545	2.64688	0.00812384	0.1259	ENSAPLG00000004530	ENSG00000164111	ANXA5	ANXA5
ENSAPLG00000004006	7130.14	-0.678918	-1.60094	0.242121	2.80405	0.00504658	0.107331	ENSAPLG00000004006	ENSG00000111229	ARPC3	ARPC3
ENSAPLG00000009791	9.13923	-0.67847	-1.60044	0.675479	1.00443	0.315172	0.579107	ENSAPLG00000009791	ENSG00000108702		CCL1
ENSAPLG00000014706	5214.82	-0.678264	-1.60021	0.226714	2.99172	0.00277415	0.0934227	ENSAPLG00000014706	ENSG00000143013	LMO4	LMO4
ENSAPLG00000008692	6703.58	-0.678118	-1.60005	0.280356	2.41877	0.015573	0.160091	ENSAPLG00000008692	ENSG00000173812	EIF1	EIF1
ENSAPLG00000002879	486.117	-0.678084	-1.60001	0.232912	2.91133	0.00359891	0.0990682	ENSAPLG00000002879	ENSG00000232859		LYRM9
ENSAPLG00000006659	35.0206	-0.677528	-1.5994	0.367227	1.84499	0.0650396	0.283349	ENSAPLG00000006659	ENSG00000270885	RASL10B	RASL10B
ENSAPLG00000001451	7698.52	-0.677487	-1.59935	0.31781	2.13174	0.0330286	0.211987	ENSAPLG00000001451	ENSG00000130770	ATP5IF1	ATP5IF1
ENSAPLG00000008210	21474.3	-0.677308	-1.59915	0.215436	3.1439	0.00166714	0.0787412	ENSAPLG00000008210	ENSG00000136156	ITM2B	ITM2B
ENSAPLG00000015093	2872.66	-0.676942	-1.59875	0.289929	2.33486	0.0195508	0.173517	ENSAPLG00000015093	ENSG00000257218		GATC
ENSAPLG00000001649	11.644	-0.676704	-1.59848	0.553358	1.22291	0.221365	0.489898	ENSAPLG00000001649	ENSG00000167925		GHDC
ENSAPLG00000015052	1226.5	-0.67653	-1.59829	0.223551	3.02629	0.00247575	0.0886507	ENSAPLG00000015052	ENSG00000157869	RAB28	RAB28
ENSAPLG00000008646	22745.7	-0.676296	-1.59803	0.196606	3.43986	0.000582016	0.0484238	ENSAPLG00000008646	ENSG00000135919	SERPINE2	SERPINE2
ENSAPLG00000001771	13.3766	-0.67593	-1.59763	0.49962	1.35289	0.176091	0.440429	ENSAPLG00000001771
ENSAPLG00000010726	8359.92	-0.675025	-1.59662	0.23889	2.82567	0.00471815	0.105586	ENSAPLG00000010726	ENSG00000008394	MGST1	MGST1
ENSAPLG00000011143	171.639	-0.674913	-1.5965	0.317051	2.12872	0.0332771	0.212493	ENSAPLG00000011143	ENSG00000121577	POPDC2	POPDC2
ENSAPLG00000010087	11496.9	-0.674201	-1.59571	0.219121	3.07684	0.00209209	0.0846076	ENSAPLG00000010087	ENSG00000077942	FBLN1	FBLN1
ENSAPLG00000004689	1086.42	-0.673716	-1.59518	0.287449	2.34378	0.0190897	0.172439	ENSAPLG00000004689	ENSG00000196743	GM2A	GM2A
ENSAPLG00000015541	1833.76	-0.673653	-1.59511	0.241703	2.78711	0.00531808	0.107763	ENSAPLG00000015541	ENSG00000117691	NENF	NENF
ENSAPLG00000010401	506.543	-0.67326	-1.59467	0.207103	3.25085	0.00115061	0.0656006	ENSAPLG00000010401	ENSG00000178033	CALHM5	CALHM5
ENSAPLG00000014996	1174.99	-0.673088	-1.59448	0.410343	1.6403	0.100942	0.343533	ENSAPLG00000014996
ENSAPLG00000007416	11.8154	-0.672727	-1.59408	0.588588	1.14295	0.25306	0.520778	ENSAPLG00000007416	ENSG00000170271	FAXDC2	FAXDC2
ENSAPLG00000002355	12133.8	-0.672151	-1.59345	0.380837	1.76493	0.0775754	0.30821	ENSAPLG00000002355	ENSG00000224586		GPX5
ENSAPLG00000007329	819.774	-0.671888	-1.59316	0.265588	2.52981	0.0114123	0.140213	ENSAPLG00000007329
ENSAPLG00000015891	15403.4	-0.671783	-1.59304	0.283018	2.37364	0.0176136	0.167087	ENSAPLG00000015891	ENSG00000184164	CRELD2	CRELD2
ENSAPLG00000013677	89.0908	-0.671138	-1.59233	0.270906	2.47739	0.0132348	0.150065	ENSAPLG00000013677	ENSG00000120093	HOXB3	HOXB3
ENSAPLG00000009129	25752.5	-0.671025	-1.5922	0.265304	2.52927	0.01143	0.140213	ENSAPLG00000009129	ENSG00000168374	ARF4	ARF4
ENSAPLG00000009850	5797.43	-0.670419	-1.59154	0.301863	2.22094	0.0263551	0.194528	ENSAPLG00000009850	ENSG00000159377	PSMB4	PSMB4
ENSAPLG00000015064	6874.05	-0.669906	-1.59097	0.321965	2.08068	0.0374631	0.223374	ENSAPLG00000015064	ENSG00000173436	MINOS1	MINOS1
ENSAPLG00000009582	7.7476	-0.669898	-1.59096	0.685211	0.977651	0.328247	0.590302	ENSAPLG00000009582
ENSAPLG00000009253	905.071	-0.668888	-1.58985	0.214947	3.11187	0.00185904	0.0817544	ENSAPLG00000009253
ENSAPLG00000012686	1635.43	-0.668504	-1.58942	0.192373	3.47504	0.000510771	0.0465998	ENSAPLG00000012686	ENSG00000083520		DIS3
ENSAPLG00000001679	109.363	-0.668138	-1.58902	0.380739	1.75484	0.0792859	0.311857	ENSAPLG00000001679
ENSAPLG00000010215	1516.89	-0.668062	-1.58894	0.284283	2.34999	0.0187737	0.171203	ENSAPLG00000010215	ENSG00000005059	MCUB	MCUB
ENSAPLG00000006042	1185.79	-0.667245	-1.58804	0.346445	1.92597	0.0541076	0.262223	ENSAPLG00000006042
ENSAPLG00000000776	28683.4	-0.666753	-1.5875	0.225085	2.96223	0.00305423	0.0971297	ENSAPLG00000000776
ENSAPLG00000005304	384.655	-0.665201	-1.58579	0.438051	1.51855	0.128877	0.386112	ENSAPLG00000005304	ENSG00000255071		SAA2-SAA4
ENSAPLG00000001661	39.4474	-0.665155	-1.58574	0.338586	1.96451	0.0494709	0.252129	ENSAPLG00000001661	ENSG00000125245	GPR18	GPR18
ENSAPLG00000014523	1412.78	-0.665142	-1.58572	0.272379	2.44197	0.0146074	0.15608	ENSAPLG00000014523	ENSG00000164434	FABP7	FABP7
ENSAPLG00000014856	288.702	-0.664969	-1.58553	0.386715	1.71953	0.0855174	0.321594	ENSAPLG00000014856	ENSG00000087087		SRRT
ENSAPLG00000000644	82.4319	-0.664965	-1.58553	0.349234	1.90407	0.0569015	0.267469	ENSAPLG00000000644	ENSG00000204356		NELFE
ENSAPLG00000001821	79.2402	-0.664641	-1.58517	0.529248	1.25582	0.20918	0.475173	ENSAPLG00000001821
ENSAPLG00000013209	760.463	-0.664418	-1.58493	0.417412	1.59176	0.111439	0.360049	ENSAPLG00000013209	ENSG00000115129	TP53I3	TP53I3
ENSAPLG00000008161	1600.63	-0.663847	-1.5843	0.316699	2.09614	0.0360694	0.220269	ENSAPLG00000008161	ENSG00000001617	SEMA3F	SEMA3F
ENSAPLG00000011478	308.254	-0.662945	-1.58331	0.149277	4.44105	8.95196e-06	0.00744803	ENSAPLG00000011478
ENSAPLG00000013289	36.274	-0.662746	-1.58309	0.285092	2.32467	0.0200897	0.175149	ENSAPLG00000013289	ENSG00000012504	NR1H4	NR1H4
ENSAPLG00000013313	2757.12	-0.662713	-1.58306	0.29393	2.25467	0.0241542	0.188114	ENSAPLG00000013313	ENSG00000146425	DYNLT1	DYNLT1
ENSAPLG00000014333	1444.87	-0.662612	-1.58295	0.317408	2.08757	0.0368365	0.222276	ENSAPLG00000014333	ENSG00000145494	NDUFS6	NDUFS6
ENSAPLG00000006802	272.459	-0.661999	-1.58227	0.278992	2.37283	0.0176526	0.167345	ENSAPLG00000006802	ENSG00000076344	RGS11	RGS11
ENSAPLG00000008728	9882.95	-0.661373	-1.58159	0.399559	1.65525	0.0978728	0.339066	ENSAPLG00000008728	ENSG00000270800		RPS10-NUDT3
ENSAPLG00000014945	6270.25	-0.660975	-1.58115	0.301808	2.19005	0.0285205	0.200507	ENSAPLG00000014945	ENSG00000005421		PON1
ENSAPLG00000005377	962.62	-0.660958	-1.58113	0.318017	2.07837	0.0376752	0.223616	ENSAPLG00000005377	ENSG00000130830	MPP1	MPP1
ENSAPLG00000006594	1570.77	-0.66069	-1.58084	0.294689	2.24199	0.0249619	0.189919	ENSAPLG00000006594
ENSAPLG00000007959	6640.45	-0.659564	-1.57961	0.231665	2.84706	0.00441253	0.103112	ENSAPLG00000007959	ENSG00000113269	RNF130	RNF130
ENSAPLG00000013478	10344.2	-0.658554	-1.5785	0.248727	2.64769	0.00810428	0.1259	ENSAPLG00000013478	ENSG00000182890		GLUD2
ENSAPLG00000004404	535.073	-0.657842	-1.57772	0.453579	1.45034	0.146965	0.406749	ENSAPLG00000004404	ENSG00000173531	MST1	MST1
ENSAPLG00000013852	443.65	-0.657743	-1.57761	0.411348	1.59899	0.109822	0.357005	ENSAPLG00000013852	ENSG00000042493	CAPG	CAPG
ENSAPLG00000009304	1658.05	-0.657655	-1.57752	0.235954	2.78721	0.00531634	0.107763	ENSAPLG00000009304	ENSG00000146416	AIG1	AIG1
ENSAPLG00000011361	1218.07	-0.657351	-1.57718	0.299381	2.1957	0.0281132	0.199616	ENSAPLG00000011361	ENSG00000113387		SUB1
ENSAPLG00000010414	1951.28	-0.656943	-1.57674	0.467558	1.40505	0.160006	0.420811	ENSAPLG00000010414	ENSG00000062582		MRPS24
ENSAPLG00000014888	2112.14	-0.656928	-1.57672	0.265596	2.47341	0.013383	0.150749	ENSAPLG00000014888	ENSG00000164758		MED30
ENSAPLG00000005644	310.861	-0.656906	-1.5767	0.260676	2.52001	0.0117352	0.141882	ENSAPLG00000005644	ENSG00000182511	FES	FES
ENSAPLG00000004027	4452.17	-0.656671	-1.57644	0.163157	4.02478	5.70294e-05	0.0175353	ENSAPLG00000004027	ENSG00000135250	SRPK2	SRPK2
ENSAPLG00000001688	159.512	-0.656163	-1.57589	0.463447	1.41583	0.156825	0.417914	ENSAPLG00000001688
ENSAPLG00000013995	203.294	-0.656074	-1.57579	0.272555	2.40713	0.0160785	0.161934	ENSAPLG00000013995	ENSG00000158485		CD1B
ENSAPLG00000010227	52872.7	-0.655533	-1.5752	0.258217	2.53869	0.0111269	0.139056	ENSAPLG00000010227	ENSG00000181163	NPM1	NPM1
ENSAPLG00000013414	2334.12	-0.654422	-1.57399	0.242676	2.6967	0.00700309	0.120422	ENSAPLG00000013414	ENSG00000230989	HSBP1	HSBP1
ENSAPLG00000006640	69.4421	-0.65397	-1.57349	0.28869	2.2653	0.023494	0.186186	ENSAPLG00000006640	ENSG00000196123	KIAA0895L	KIAA0895L
ENSAPLG00000002910	35078.7	-0.65393	-1.57345	0.331125	1.97487	0.0482825	0.249852	ENSAPLG00000002910	ENSG00000204628	RACK1	RACK1
ENSAPLG00000013821	10441.6	-0.653875	-1.57339	0.213914	3.05671	0.00223778	0.0848558	ENSAPLG00000013821	ENSG00000134986		NREP
ENSAPLG00000013787	173.023	-0.653785	-1.57329	0.162983	4.01137	6.03675e-05	0.0181668	ENSAPLG00000013787	ENSG00000108231	LGI1	LGI1
ENSAPLG00000010748	8292.32	-0.653305	-1.57277	0.218309	2.99256	0.00276645	0.0934227	ENSAPLG00000010748	ENSG00000276612		FP565260.2
ENSAPLG00000006035	4382.84	-0.653221	-1.57268	0.349132	1.87099	0.0613468	0.276658	ENSAPLG00000006035	ENSG00000134825	TMEM258	TMEM258
ENSAPLG00000012790	8236.02	-0.653116	-1.57256	0.19686	3.31767	0.000907717	0.0580939	ENSAPLG00000012790	ENSG00000108010	GLRX3	GLRX3
ENSAPLG00000014315	2951.16	-0.65259	-1.57199	0.321071	2.03254	0.0420991	0.234706	ENSAPLG00000014315	ENSG00000164258	NDUFS4	NDUFS4
ENSAPLG00000011475	1313.42	-0.652154	-1.57151	0.381995	1.70723	0.0877787	0.324367	ENSAPLG00000011475
ENSAPLG00000016033	4780.49	-0.651759	-1.57108	0.250354	2.60335	0.00923187	0.13129	ENSAPLG00000016033	ENSG00000198355	PIM3	PIM3
ENSAPLG00000004146	10758.6	-0.651146	-1.57041	0.397989	1.63609	0.101821	0.344831	ENSAPLG00000004146
ENSAPLG00000005614	12084.8	-0.650313	-1.56951	0.250782	2.59314	0.0095103	0.131488	ENSAPLG00000005614	ENSG00000112096		SOD2
ENSAPLG00000009772	29635	-0.650137	-1.56932	0.208116	3.12391	0.00178462	0.0806445	ENSAPLG00000009772	ENSG00000122545	2018-09-07	2018-09-07
ENSAPLG00000003558	20539.1	-0.649898	-1.56906	0.219612	2.9593	0.00308337	0.0971297	ENSAPLG00000003558	ENSG00000142871	CYR61	CYR61
ENSAPLG00000002364	357.481	-0.649783	-1.56893	0.373973	1.73751	0.0822965	0.316305	ENSAPLG00000002364	ENSG00000118640	VAMP8	VAMP8
ENSAPLG00000011050	52664.6	-0.648764	-1.56782	0.230782	2.81116	0.00493633	0.107331	ENSAPLG00000011050	ENSG00000117519	CNN3	CNN3
ENSAPLG00000000898	276.637	-0.648721	-1.56778	0.247159	2.62471	0.00867236	0.129063	ENSAPLG00000000898	ENSG00000069424	KCNAB2	KCNAB2
ENSAPLG00000010020	21676.7	-0.648461	-1.56749	0.269439	2.4067	0.0160972	0.161934	ENSAPLG00000010020	ENSG00000070087	PFN2	PFN2
ENSAPLG00000008256	160.813	-0.648047	-1.56705	0.355673	1.82203	0.0684505	0.290405	ENSAPLG00000008256	ENSG00000106290		TAF6
ENSAPLG00000002237	520.412	-0.647205	-1.56613	0.468652	1.38099	0.167281	0.429483	ENSAPLG00000002237	ENSG00000178896	EXOSC4	EXOSC4
ENSAPLG00000007262	345.592	-0.647	-1.56591	0.41111	1.57379	0.115536	0.366565	ENSAPLG00000007262	ENSG00000085871	MGST2	MGST2
ENSAPLG00000006285	1846.52	-0.646546	-1.56542	0.271657	2.38001	0.0173124	0.165992	ENSAPLG00000006285	ENSG00000167862	MRPL58	MRPL58
ENSAPLG00000005592	1038.6	-0.646401	-1.56526	0.179621	3.5987	0.000319814	0.0374315	ENSAPLG00000005592	ENSG00000178605		GTPBP6
ENSAPLG00000010991	11332.7	-0.646112	-1.56495	0.231368	2.79257	0.00522907	0.107763	ENSAPLG00000010991	ENSG00000170801	HTRA3	HTRA3
ENSAPLG00000003476	2639.68	-0.645998	-1.56482	0.404411	1.59738	0.110181	0.357596	ENSAPLG00000003476	ENSG00000165264		NDUFB6
ENSAPLG00000014513	36825.5	-0.644936	-1.56367	0.310165	2.07933	0.037587	0.223374	ENSAPLG00000014513	ENSG00000149273	RPS3	RPS3
ENSAPLG00000003829	45670.3	-0.644499	-1.5632	0.323726	1.99088	0.0464945	0.245288	ENSAPLG00000003829	ENSG00000114391	RPL24	RPL24
ENSAPLG00000013655	18948	-0.644366	-1.56305	0.35504	1.81491	0.0695373	0.292579	ENSAPLG00000013655	ENSG00000110848		CD69
ENSAPLG00000007809	2061.5	-0.64354	-1.56216	0.237234	2.71268	0.00667413	0.117704	ENSAPLG00000007809	ENSG00000118600	RXYLT1	RXYLT1
ENSAPLG00000011182	203.515	-0.643186	-1.56177	0.370057	1.73808	0.0821975	0.316182	ENSAPLG00000011182	ENSG00000120054	CPN1	CPN1
ENSAPLG00000014483	874.01	-0.643093	-1.56167	0.311596	2.06387	0.0390304	0.227367	ENSAPLG00000014483	ENSG00000114279	FGF12	FGF12
ENSAPLG00000007405	1630.39	-0.642789	-1.56134	0.273206	2.35276	0.0186346	0.17086	ENSAPLG00000007405	ENSG00000118579	MED28	MED28
ENSAPLG00000003048	1244.57	-0.642699	-1.56125	0.225745	2.84702	0.00441308	0.103112	ENSAPLG00000003048	ENSG00000145088	EAF2	EAF2
ENSAPLG00000006436	2797.27	-0.641747	-1.56022	0.355373	1.80584	0.0709431	0.295403	ENSAPLG00000006436	ENSG00000130429		ARPC1B
ENSAPLG00000007683	174.774	-0.640825	-1.55922	0.311799	2.05525	0.039855	0.228865	ENSAPLG00000007683	ENSG00000158825	CDA	CDA
ENSAPLG00000015745	11019.9	-0.640604	-1.55898	0.238642	2.68437	0.00726659	0.120668	ENSAPLG00000015745	ENSG00000108561	C1QBP	C1QBP
ENSAPLG00000004110	24.8565	-0.640472	-1.55884	0.500763	1.27899	0.2009	0.466054	ENSAPLG00000004110	ENSG00000162398	LEXM	LEXM
ENSAPLG00000002011	418.074	-0.640342	-1.5587	0.299458	2.13834	0.0324893	0.211443	ENSAPLG00000002011	ENSG00000150681	RGS18	RGS18
ENSAPLG00000006331	106.151	-0.64026	-1.55861	0.38959	1.64342	0.100296	0.342193	ENSAPLG00000006331	ENSG00000168243	GNG4	GNG4
ENSAPLG00000006870	3486.92	-0.63975	-1.55806	0.338055	1.89244	0.0584318	0.269348	ENSAPLG00000006870	ENSG00000112110	MRPL18	MRPL18
ENSAPLG00000004095	620.106	-0.638955	-1.5572	0.369741	1.72812	0.0839674	0.3196	ENSAPLG00000004095	ENSG00000272573		MUSTN1
ENSAPLG00000004043	26.7093	-0.638866	-1.55711	0.397733	1.60627	0.108215	0.354446	ENSAPLG00000004043	ENSG00000115556		PLCD4
ENSAPLG00000014350	322.319	-0.638341	-1.55654	0.528467	1.20791	0.227081	0.495801	ENSAPLG00000014350	ENSG00000128626		MRPS12
ENSAPLG00000007749	1538.99	-0.638244	-1.55643	0.282008	2.26321	0.0236227	0.186659	ENSAPLG00000007749	ENSG00000106991		ENG
ENSAPLG00000009730	6530.83	-0.637607	-1.55575	0.157452	4.04953	5.13205e-05	0.0170784	ENSAPLG00000009730	ENSG00000141429	GALNT1	GALNT1
ENSAPLG00000014714	6926.97	-0.636817	-1.55489	0.244681	2.60265	0.00925075	0.13129	ENSAPLG00000014714	ENSG00000196981	WDR5B	WDR5B
ENSAPLG00000013669	866.259	-0.636794	-1.55487	0.239178	2.66243	0.00775793	0.123429	ENSAPLG00000013669	ENSG00000182742	HOXB4	HOXB4
ENSAPLG00000002865	398.173	-0.636346	-1.55439	0.221879	2.86798	0.00413098	0.10227	ENSAPLG00000002865
ENSAPLG00000006221	10178.9	-0.635624	-1.55361	0.249209	2.55056	0.0107549	0.137573	ENSAPLG00000006221	ENSG00000160213		CSTB
ENSAPLG00000013005	30344.4	-0.635463	-1.55344	0.342158	1.85722	0.0632796	0.280593	ENSAPLG00000013005
ENSAPLG00000001450	19.0085	-0.634953	-1.55289	0.546519	1.16181	0.245311	0.513656	ENSAPLG00000001450	ENSG00000179115		FARSA
ENSAPLG00000007869	1449.66	-0.634906	-1.55284	0.166808	3.80621	0.000141111	0.025425	ENSAPLG00000007869	ENSG00000145476	CYP4V2	CYP4V2
ENSAPLG00000011583	73.9459	-0.634652	-1.55256	0.332671	1.90775	0.0564237	0.266285	ENSAPLG00000011583	ENSG00000188305		PEAK3
ENSAPLG00000013217	989.359	-0.634635	-1.55254	0.334562	1.89691	0.0578393	0.268311	ENSAPLG00000013217	ENSG00000057757	PITHD1	PITHD1
ENSAPLG00000005616	1819.85	-0.634475	-1.55237	0.21765	2.91512	0.00355554	0.0990682	ENSAPLG00000005616	ENSG00000165609	NUDT5	NUDT5
ENSAPLG00000008024	7500.09	-0.634244	-1.55212	0.333033	1.90445	0.0568519	0.267417	ENSAPLG00000008024	ENSG00000118526	TCF21	TCF21
ENSAPLG00000005693	2941.11	-0.634067	-1.55193	0.254472	2.4917	0.0127134	0.146791	ENSAPLG00000005693	ENSG00000162959	MEMO1	MEMO1
ENSAPLG00000006806	2715.52	-0.633003	-1.55079	0.216739	2.92057	0.00349392	0.0990682	ENSAPLG00000006806	ENSG00000162576	MXRA8	MXRA8
ENSAPLG00000008399	447.347	-0.632988	-1.55077	0.234937	2.69429	0.00705395	0.120422	ENSAPLG00000008399	ENSG00000186104	CYP2R1	CYP2R1
ENSAPLG00000015147	29037.8	-0.632961	-1.55074	0.228404	2.77124	0.00558439	0.10904	ENSAPLG00000015147	ENSG00000113558	SKP1	SKP1
ENSAPLG00000008807	32.3283	-0.632756	-1.55052	0.423735	1.49328	0.135363	0.393821	ENSAPLG00000008807	ENSG00000139209	SLC38A4	SLC38A4
ENSAPLG00000005823	1711.18	-0.63258	-1.55033	0.290994	2.17386	0.0297159	0.204092	ENSAPLG00000005823	ENSG00000122035	RASL11A	RASL11A
ENSAPLG00000004012	1958.52	-0.632127	-1.54985	0.295512	2.13909	0.0324285	0.211443	ENSAPLG00000004012	ENSG00000139343	SNRPF	SNRPF
ENSAPLG00000016431	39872.9	-0.632046	-1.54976	0.329017	1.92101	0.0547302	0.263122	ENSAPLG00000016431	ENSG00000071082	RPL31	RPL31
ENSAPLG00000001866	438.613	-0.631548	-1.54923	0.302677	2.08654	0.0369296	0.222553	ENSAPLG00000001866
ENSAPLG00000008883	16468.3	-0.631373	-1.54904	0.300892	2.09834	0.0358752	0.219948	ENSAPLG00000008883	ENSG00000142864	SERBP1	SERBP1
ENSAPLG00000016096	3350.51	-0.631001	-1.54864	0.201145	3.13705	0.00170658	0.0794008	ENSAPLG00000016096	ENSG00000185100	ADSSL1	ADSSL1
ENSAPLG00000015416	1470.53	-0.630974	-1.54861	0.22904	2.75486	0.00587168	0.111028	ENSAPLG00000015416	ENSG00000151413	NUBPL	NUBPL
ENSAPLG00000000715	324.994	-0.63092	-1.54855	0.393479	1.60344	0.108837	0.355257	ENSAPLG00000000715	ENSG00000248993		AL645941.2
ENSAPLG00000010197	8.44675	-0.630843	-1.54847	0.47259	1.33486	0.181921	0.446331	ENSAPLG00000010197	ENSG00000088002	SULT2B1	SULT2B1
ENSAPLG00000008541	13449.5	-0.630747	-1.54837	0.263438	2.39429	0.0166526	0.163805	ENSAPLG00000008541	ENSG00000128918	ALDH1A2	ALDH1A2
ENSAPLG00000001187	206.577	-0.63006	-1.54763	0.334017	1.88631	0.0592529	0.271221	ENSAPLG00000001187	ENSG00000160211		G6PD
ENSAPLG00000014201	1029.7	-0.629835	-1.54739	0.222642	2.82891	0.00467067	0.105194	ENSAPLG00000014201	ENSG00000164124	TMEM144	TMEM144
ENSAPLG00000014266	13817.5	1.3488	2.547	0.224246	2.80713	0.0049985	0.0173308	ENSAPLG00000014266	ENSG00000135047		CTSL
ENSAPLG00000011169	278579	-0.629248	-1.54676	0.289266	2.17532	0.0296058	0.203542	ENSAPLG00000011169	ENSG00000164692	COL1A2	COL1A2
ENSAPLG00000015480	11128	-0.629164	-1.54667	0.215767	2.91594	0.00354616	0.0990682	ENSAPLG00000015480	ENSG00000169032	MAP2K1	MAP2K1
ENSAPLG00000004596	5392.4	-0.628862	-1.54634	0.189904	3.31148	0.00092805	0.0588625	ENSAPLG00000004596	ENSG00000134901	KDELC1	KDELC1
ENSAPLG00000011131	33036.3	-0.628802	-1.54628	0.334088	1.88214	0.0598164	0.272741	ENSAPLG00000011131
ENSAPLG00000011915	357.876	-0.627796	-1.5452	0.297971	2.1069	0.0351262	0.217524	ENSAPLG00000011915	ENSG00000041880	PARP3	PARP3
ENSAPLG00000008821	220.855	-0.62762	-1.54501	0.460815	1.36198	0.173206	0.437155	ENSAPLG00000008821	ENSG00000100376		FAM118A
ENSAPLG00000009909	87.2908	-0.627321	-1.54469	0.26334	2.38217	0.017211	0.1656	ENSAPLG00000009909	ENSG00000138075	ABCG5	ABCG5
ENSAPLG00000005510	2450.23	-0.626675	-1.544	0.245324	2.55448	0.0106348	0.136868	ENSAPLG00000005510	ENSG00000096092	TMEM14A	TMEM14A
ENSAPLG00000008271	3376.39	-0.626563	-1.54388	0.203349	3.08122	0.00206152	0.0846076	ENSAPLG00000008271	ENSG00000169299	PGM2	PGM2
ENSAPLG00000004091	5252.35	-0.626069	-1.54335	0.345604	1.81152	0.0700599	0.293608	ENSAPLG00000004091	ENSG00000068079	IFI35	IFI35
ENSAPLG00000006000	5142.25	-0.626067	-1.54335	0.244561	2.55996	0.0104685	0.135659	ENSAPLG00000006000	ENSG00000183648	NDUFB1	NDUFB1
ENSAPLG00000006801	1104.11	-0.626026	-1.54331	0.290218	2.15709	0.0309987	0.206911	ENSAPLG00000006801	ENSG00000254462		TMX2-CTNND1
ENSAPLG00000001272	232.511	-0.625958	-1.54324	0.483285	1.29522	0.195246	0.460567	ENSAPLG00000001272	ENSG00000178449	COX14	COX14
ENSAPLG00000012149	67369.3	-0.625956	-1.54323	0.238794	2.62132	0.00875888	0.129479	ENSAPLG00000012149	ENSG00000250722	SELENOP	SELENOP
ENSAPLG00000011908	48827.4	-0.625947	-1.54322	0.275059	2.27568	0.022865	0.18417	ENSAPLG00000011908	ENSG00000198848		CES1
ENSAPLG00000005339	19494.1	-0.625903	-1.54318	0.317275	1.97275	0.0485242	0.250077	ENSAPLG00000005339
ENSAPLG00000012645	1758.13	-0.625892	-1.54316	0.269067	2.32615	0.0200104	0.175149	ENSAPLG00000012645	ENSG00000187118	CMC1	CMC1
ENSAPLG00000009979	2595.5	-0.62557	-1.54282	0.175441	3.56571	0.000362872	0.0400974	ENSAPLG00000009979	ENSG00000075336	TIMM21	TIMM21
ENSAPLG00000002945	5116.36	-0.625457	-1.5427	0.197646	3.16453	0.00155333	0.076819	ENSAPLG00000002945	ENSG00000126218	F10	F10
ENSAPLG00000000625	929.395	-0.62493	-1.54214	0.232336	2.68977	0.00715014	0.120506	ENSAPLG00000000625	ENSG00000184160	ADRA2C	ADRA2C
ENSAPLG00000007987	15196.3	-0.624912	-1.54212	0.261899	2.38608	0.0170292	0.164537	ENSAPLG00000007987	ENSG00000165629	ATP5F1C	ATP5F1C
ENSAPLG00000001659	355.884	-0.624447	-1.54162	0.366101	1.70567	0.0880701	0.324854	ENSAPLG00000001659	ENSG00000063244		U2AF2
ENSAPLG00000014606	14613.5	-0.624423	-1.54159	0.407663	1.53171	0.125593	0.381362	ENSAPLG00000014606	ENSG00000143552	NUP210L	NUP210L
ENSAPLG00000002056	676.661	-0.624079	-1.54123	0.22549	2.76766	0.00564607	0.109545	ENSAPLG00000002056	ENSG00000168394		TAP1
ENSAPLG00000001601	1555.3	-0.624033	-1.54118	0.296745	2.10293	0.035472	0.218994	ENSAPLG00000001601
ENSAPLG00000009600	7226.47	-0.623822	-1.54095	0.295401	2.11178	0.034705	0.216644	ENSAPLG00000009600	ENSG00000154723		ATP5PF
ENSAPLG00000005279	3319.03	-0.623287	-1.54038	0.464126	1.34293	0.179296	0.443971	ENSAPLG00000005279	ENSG00000101000		PROCR
ENSAPLG00000014566	10174.2	-0.623227	-1.54032	0.224049	2.78166	0.00540813	0.108093	ENSAPLG00000014566	ENSG00000205581	HMGN1	HMGN1
ENSAPLG00000007323	1580.99	-0.622747	-1.5398	0.240988	2.58414	0.00976215	0.132329	ENSAPLG00000007323	ENSG00000162407		PLPP3
ENSAPLG00000001750	323.393	-0.622541	-1.53958	0.413538	1.5054	0.132221	0.390669	ENSAPLG00000001750	ENSG00000110717		NDUFS8
ENSAPLG00000016077	558.998	-0.621173	-1.53813	0.407123	1.52576	0.127069	0.383315	ENSAPLG00000016077
ENSAPLG00000007736	3612.68	-0.620379	-1.53728	0.265254	2.33881	0.0193455	0.173058	ENSAPLG00000007736	ENSG00000091483	FH	FH
ENSAPLG00000013044	3501.6	-0.620279	-1.53717	0.278255	2.22918	0.0258022	0.192991	ENSAPLG00000013044	ENSG00000079150	FKBP7	FKBP7
ENSAPLG00000013258	9329.1	-0.619556	-1.5364	0.193364	3.20409	0.00135492	0.0712417	ENSAPLG00000013258	ENSG00000269466		H3.Y
ENSAPLG00000001514	23.714	-0.619413	-1.53625	0.335939	1.84383	0.0652086	0.283564	ENSAPLG00000001514	ENSG00000180720	CHRM4	CHRM4
ENSAPLG00000003082	2767.72	-0.619116	-1.53593	0.235756	2.62609	0.00863728	0.129003	ENSAPLG00000003082	ENSG00000206562	METTL6	METTL6
ENSAPLG00000001561	263.994	-0.618586	-1.53537	0.294502	2.10045	0.0356894	0.219326	ENSAPLG00000001561	ENSG00000139644		TMBIM6
ENSAPLG00000012787	352.651	-0.618233	-1.53499	0.730804	0.845962	0.397574	0.64607	ENSAPLG00000012787	ENSG00000112280	COL9A1	COL9A1
ENSAPLG00000001926	64.4305	-0.617533	-1.53425	0.490911	1.25793	0.208416	0.474348	ENSAPLG00000001926	ENSG00000144199		FAHD2B
ENSAPLG00000008915	2444.04	-0.61723	-1.53393	0.17924	3.4436	0.000574032	0.048328	ENSAPLG00000008915	ENSG00000100300	TSPO	TSPO
ENSAPLG00000014142	1902.38	-0.616838	-1.53351	0.364564	1.69199	0.0906488	0.330032	ENSAPLG00000014142	ENSG00000255730		AC011462.1
ENSAPLG00000012205	147.588	-0.616385	-1.53303	0.340238	1.81163	0.0700435	0.293608	ENSAPLG00000012205	ENSG00000196136		SERPINA3
ENSAPLG00000012760	173.557	-0.616284	-1.53292	0.26637	2.31364	0.0206875	0.176897	ENSAPLG00000012760	ENSG00000010319	SEMA3G	SEMA3G
ENSAPLG00000010108	64.4102	-0.616014	-1.53263	0.381443	1.61495	0.10632	0.351108	ENSAPLG00000010108	ENSG00000156427	FGF18	FGF18
ENSAPLG00000002300	20.5337	-0.615997	-1.53262	0.556716	1.10648	0.268517	0.53541	ENSAPLG00000002300	ENSG00000163485	ADORA1	ADORA1
ENSAPLG00000008136	2621.27	-0.615866	-1.53248	0.209777	2.93581	0.00332682	0.0990682	ENSAPLG00000008136	ENSG00000116667	C1orf21	C1orf21
ENSAPLG00000004976	3000.23	-0.615835	-1.53244	0.284565	2.16412	0.0304548	0.205349	ENSAPLG00000004976	ENSG00000114902	SPCS1	SPCS1
ENSAPLG00000009294	21.8149	-0.615364	-1.53194	0.332862	1.84871	0.0645	0.282805	ENSAPLG00000009294	ENSG00000186854		TRABD2A
ENSAPLG00000003682	57.5044	-0.615254	-1.53183	0.241505	2.54758	0.0108472	0.138016	ENSAPLG00000003682	ENSG00000123080	CDKN2C	CDKN2C
ENSAPLG00000002412	560.203	-0.614895	-1.53145	0.264966	2.32065	0.0203057	0.175149	ENSAPLG00000002412	ENSG00000106003	LFNG	LFNG
ENSAPLG00000001655	390.077	-0.613807	-1.53029	0.255388	2.40343	0.016242	0.162581	ENSAPLG00000001655	ENSG00000140623	2018-09-12	2018-09-12
ENSAPLG00000009221	261.974	-0.613684	-1.53016	0.282495	2.17237	0.0298275	0.204399	ENSAPLG00000009221	ENSG00000198056		PRIM1
ENSAPLG00000004793	79.6425	-0.613548	-1.53002	0.310381	1.97676	0.048069	0.249409	ENSAPLG00000004793	ENSG00000120913		PDLIM2
ENSAPLG00000005068	3388.48	-0.61345	-1.52991	0.264278	2.32123	0.0202746	0.175149	ENSAPLG00000005068	ENSG00000072832	CRMP1	CRMP1
ENSAPLG00000012697	362.232	-0.613325	-1.52978	0.417922	1.46756	0.142225	0.400882	ENSAPLG00000012697	ENSG00000169429	IL8	CXCL8
ENSAPLG00000011830	21480.5	-0.613087	-1.52953	0.178924	3.42652	0.00061136	0.0498717	ENSAPLG00000011830	ENSG00000105887	MTPN	MTPN
ENSAPLG00000001219	818.836	-0.612903	-1.52933	0.230364	2.66058	0.00780058	0.123867	ENSAPLG00000001219
ENSAPLG00000005581	895.425	-0.61226	-1.52865	0.288143	2.12485	0.0335993	0.213064	ENSAPLG00000005581	ENSG00000148290		SURF1
ENSAPLG00000011061	9.78263	-0.612115	-1.5285	0.482352	1.26902	0.204433	0.469845	ENSAPLG00000011061	ENSG00000171759	PAH	PAH
ENSAPLG00000002160	96.7295	-0.611193	-1.52752	0.424592	1.43948	0.150014	0.410246	ENSAPLG00000002160	ENSG00000179085		DPM3
ENSAPLG00000012409	3119.01	-0.610741	-1.52704	0.208527	2.92883	0.00340243	0.0990682	ENSAPLG00000012409	ENSG00000169919	GUSB	GUSB
ENSAPLG00000010221	19644.2	-0.610699	-1.527	0.274904	2.2215	0.0263171	0.194528	ENSAPLG00000010221	ENSG00000075415	SLC25A3	SLC25A3
ENSAPLG00000009330	1687.4	-0.610004	-1.52626	0.193571	3.15133	0.00162531	0.0781917	ENSAPLG00000009330	ENSG00000113273	ARSB	ARSB
ENSAPLG00000001918	843.167	-0.609995	-1.52625	0.256008	2.38272	0.0171854	0.165466	ENSAPLG00000001918	ENSG00000156171	DRAM2	DRAM2
ENSAPLG00000012792	2097	-0.608135	-1.52429	0.332912	1.82672	0.0677426	0.289122	ENSAPLG00000012792	ENSG00000182004	SNRPE	SNRPE
ENSAPLG00000009808	5997.42	-0.607944	-1.52409	0.21806	2.78797	0.00530395	0.107763	ENSAPLG00000009808	ENSG00000133111		RFXAP
ENSAPLG00000003687	4374.08	-0.607879	-1.52402	0.30989	1.96159	0.0498097	0.252693	ENSAPLG00000003687
ENSAPLG00000003494	4806.69	-0.607804	-1.52394	0.231907	2.6209	0.00876986	0.129479	ENSAPLG00000003494	ENSG00000070010		UFD1
ENSAPLG00000012260	10773.1	-0.607666	-1.52379	0.224116	2.71139	0.00670008	0.117841	ENSAPLG00000012260	ENSG00000130066	SAT1	SAT1
ENSAPLG00000005751	96.2854	-0.607561	-1.52368	0.424258	1.43205	0.152128	0.413232	ENSAPLG00000005751	ENSG00000164122	ASB5	ASB5
ENSAPLG00000014246	4728.34	-0.607515	-1.52363	0.349416	1.73866	0.0820949	0.31604	ENSAPLG00000014246	ENSG00000167792	NDUFV1	NDUFV1
ENSAPLG00000011875	4595.05	-0.607474	-1.52359	0.288702	2.10415	0.0353649	0.21862	ENSAPLG00000011875	ENSG00000128739		SNRPN
ENSAPLG00000004107	20765.6	-0.607255	-1.52336	0.331432	1.83222	0.0669191	0.287737	ENSAPLG00000004107
ENSAPLG00000007827	607.797	-0.607189	-1.52329	0.298233	2.03595	0.0417552	0.234392	ENSAPLG00000007827	ENSG00000127824		TUBA4A
ENSAPLG00000005504	2445.99	-0.606395	-1.52245	0.259441	2.33731	0.0194229	0.173058	ENSAPLG00000005504	ENSG00000179163	FUCA1	FUCA1
ENSAPLG00000012353	21003.5	-0.606375	-1.52243	0.206457	2.93705	0.00331347	0.0990682	ENSAPLG00000012353	ENSG00000127314	RAP1B	RAP1B
ENSAPLG00000012855	38513.2	-0.606239	-1.52229	0.305822	1.98233	0.0474424	0.247852	ENSAPLG00000012855	ENSG00000142676	RPL11	RPL11
ENSAPLG00000013896	2498.64	-0.60609	-1.52213	0.329468	1.8396	0.0658265	0.284638	ENSAPLG00000013896	ENSG00000186298		PPP1CC
ENSAPLG00000008668	1423.27	-0.606049	-1.52209	0.268751	2.25506	0.0241298	0.188114	ENSAPLG00000008668
ENSAPLG00000005277	24103.6	-0.605904	-1.52193	0.30467	1.98873	0.0467316	0.245652	ENSAPLG00000005277	ENSG00000170899	GSTA4	GSTA4
ENSAPLG00000008749	5427.02	-0.605816	-1.52184	0.152253	3.97902	6.91991e-05	0.0191912	ENSAPLG00000008749	ENSG00000174348	PODN	PODN
ENSAPLG00000006426	12.7621	-0.605766	-1.52179	0.430219	1.40804	0.159119	0.42018	ENSAPLG00000006426	ENSG00000154118	JPH3	JPH3
ENSAPLG00000011791	10156.6	-0.605148	-1.52114	0.328647	1.84133	0.0655732	0.283889	ENSAPLG00000011791	ENSG00000145936	KCNMB1	KCNMB1
ENSAPLG00000006130	2330	-0.604602	-1.52056	0.180981	3.34068	0.000835725	0.0560213	ENSAPLG00000006130	ENSG00000109743	BST1	BST1
ENSAPLG00000005485	6787.89	-0.604425	-1.52037	0.354273	1.7061	0.0879896	0.324772	ENSAPLG00000005485	ENSG00000240972	MIF	MIF
ENSAPLG00000000911	56.0115	-0.604293	-1.52023	0.283328	2.13284	0.032938	0.211987	ENSAPLG00000000911
ENSAPLG00000015606	1902.07	-0.604247	-1.52019	0.362123	1.66862	0.0951923	0.337298	ENSAPLG00000015606	ENSG00000102309		PIN4
ENSAPLG00000014838	7.80039	-0.604242	-1.52018	0.514326	1.17482	0.240066	0.508115	ENSAPLG00000014838	ENSG00000112761	WISP3	WISP3
ENSAPLG00000016415	4840.54	-0.603941	-1.51986	0.145775	4.14297	3.42837e-05	0.0154481	ENSAPLG00000016415	ENSG00000117151	CTBS	CTBS
ENSAPLG00000005406	43625.2	-0.603918	-1.51984	0.346841	1.7412	0.0816491	0.315341	ENSAPLG00000005406	ENSG00000231767		AL136454.1
ENSAPLG00000015158	9212.03	-0.603894	-1.51981	0.268557	2.24866	0.0245341	0.189209	ENSAPLG00000015158	ENSG00000163931	TKT	TKT
ENSAPLG00000005660	1541.05	-0.603801	-1.51972	0.182621	3.30631	0.000945325	0.0588806	ENSAPLG00000005660	ENSG00000136404	TM6SF1	TM6SF1
ENSAPLG00000009056	474.452	-0.603719	-1.51963	0.231039	2.61306	0.00897347	0.130434	ENSAPLG00000009056	ENSG00000256525	POLG2	POLG2
ENSAPLG00000002423	1962.71	-0.603476	-1.51937	0.258359	2.3358	0.0195015	0.173502	ENSAPLG00000002423	ENSG00000066336	SPI1	SPI1
ENSAPLG00000007484	9.02975	-0.603188	-1.51907	0.475551	1.2684	0.204656	0.470057	ENSAPLG00000007484
ENSAPLG00000009123	3953.18	-0.602807	-1.51867	0.227588	2.64868	0.00808066	0.1259	ENSAPLG00000009123	ENSG00000128654	MTX2	MTX2
ENSAPLG00000006987	522.753	-0.602048	-1.51787	0.155826	3.86359	0.000111731	0.0246926	ENSAPLG00000006987	ENSG00000181481		RNF135
ENSAPLG00000010924	94.581	-0.601652	-1.51745	0.500903	1.20113	0.229699	0.498682	ENSAPLG00000010924	ENSG00000137868	STRA6	STRA6
ENSAPLG00000003886	67.2914	-0.601276	-1.51706	0.290852	2.06729	0.0387069	0.226508	ENSAPLG00000003886	ENSG00000187672		ERC2
ENSAPLG00000015389	1117.12	-0.601119	-1.51689	0.270247	2.22433	0.0261261	0.193935	ENSAPLG00000015389	ENSG00000090470		PDCD7
ENSAPLG00000006690	5558.24	-0.601024	-1.51679	0.19737	3.04516	0.00232557	0.0867585	ENSAPLG00000006690	ENSG00000101654	RNMT	RNMT
ENSAPLG00000009021	955.642	-0.600948	-1.51671	0.148319	4.05173	5.08409e-05	0.0170784	ENSAPLG00000009021	ENSG00000101892	ATP1B4	ATP1B4
ENSAPLG00000009990	224.72	-0.600884	-1.51665	0.287073	2.09314	0.0363368	0.220579	ENSAPLG00000009990
ENSAPLG00000008869	68.7528	-0.600797	-1.51655	0.380352	1.57958	0.114203	0.364624	ENSAPLG00000008869	ENSG00000123338		NCKAP1L
ENSAPLG00000012749	7879.96	-0.600286	-1.51602	0.320323	1.874	0.0609303	0.275452	ENSAPLG00000012749	ENSG00000175084		DES
ENSAPLG00000014982	4167.76	-0.60009	-1.51581	0.430937	1.39252	0.163764	0.42524	ENSAPLG00000014982	ENSG00000213145		CRIP1
ENSAPLG00000007954	85697.5	-0.599996	-1.51571	0.222185	2.70044	0.00692487	0.119884	ENSAPLG00000007954	ENSG00000143933	CALM2	CALM2
ENSAPLG00000010111	51.3004	-0.599433	-1.51512	0.561309	1.06792	0.285557	0.550791	ENSAPLG00000010111	ENSG00000167653	PSCA	PSCA
ENSAPLG00000004824	1828.29	-0.598916	-1.51458	0.286455	2.09078	0.0365474	0.221239	ENSAPLG00000004824	ENSG00000120533	ENY2	ENY2
ENSAPLG00000008523	28789.1	-0.598647	-1.5143	0.319384	1.87438	0.0608778	0.275452	ENSAPLG00000008523	ENSG00000162244	RPL29	RPL29
ENSAPLG00000010729	6282.18	-0.598113	-1.51374	0.205665	2.90819	0.00363533	0.0990682	ENSAPLG00000010729	ENSG00000117054		ACADM
ENSAPLG00000000963	583.17	-0.59795	-1.51356	0.253903	2.35503	0.0185213	0.170662	ENSAPLG00000000963	ENSG00000155962		CLIC2
ENSAPLG00000012513	9.87372	-0.597791	-1.5134	0.554275	1.07851	0.280806	0.546678	ENSAPLG00000012513	ENSG00000101180	HRH3	HRH3
ENSAPLG00000008658	65.6372	-0.597247	-1.51283	0.549968	1.08597	0.277494	0.543387	ENSAPLG00000008658	ENSG00000162594	IL23R	IL23R
ENSAPLG00000003611	488.05	-0.597235	-1.51281	0.300518	1.98735	0.0468833	0.246285	ENSAPLG00000003611
ENSAPLG00000008245	1568.94	-0.596595	-1.51214	0.363681	1.64043	0.100915	0.343525	ENSAPLG00000008245	ENSG00000173540	GMPPB	GMPPB
ENSAPLG00000006065	19662.9	-0.596475	-1.51202	0.214466	2.78121	0.00541569	0.108093	ENSAPLG00000006065	ENSG00000069849	ATP1B3	ATP1B3
ENSAPLG00000002795	7789.54	-0.596429	-1.51197	0.240985	2.47496	0.0133251	0.150749	ENSAPLG00000002795	ENSG00000152767	FARP1	FARP1
ENSAPLG00000002852	385.638	-0.595736	-1.51124	0.255566	2.33104	0.019751	0.174288	ENSAPLG00000002852	ENSG00000196511	TPK1	TPK1
ENSAPLG00000015327	1084.86	-0.59563	-1.51113	0.213571	2.7889	0.00528869	0.107763	ENSAPLG00000015327
ENSAPLG00000002617	10.2157	-0.595305	-1.51079	0.486983	1.22244	0.221543	0.490092	ENSAPLG00000002617	ENSG00000189233		NUGGC
ENSAPLG00000013975	6434.11	-0.595034	-1.51051	0.231352	2.57199	0.0101116	0.134346	ENSAPLG00000013975	ENSG00000125971	DYNLRB1	DYNLRB1
ENSAPLG00000008605	4315.55	-0.594457	-1.5099	0.336134	1.76851	0.0769759	0.307122	ENSAPLG00000008605	ENSG00000173918	C1QTNF1	C1QTNF1
ENSAPLG00000012864	5653.08	-0.5933	-1.50869	0.359827	1.64885	0.0991791	0.3404	ENSAPLG00000012864	ENSG00000158710	TAGLN2	TAGLN2
ENSAPLG00000010580	9179.38	-0.593272	-1.50866	0.200134	2.96437	0.00303306	0.0971297	ENSAPLG00000010580	ENSG00000117525	F3	F3
ENSAPLG00000016250	27328.1	-0.592999	-1.50838	0.363494	1.63139	0.102808	0.346632	ENSAPLG00000016250
ENSAPLG00000015154	12431.5	-0.592904	-1.50828	0.205964	2.87867	0.0039935	0.10129	ENSAPLG00000015154	ENSG00000140937	CDH11	CDH11
ENSAPLG00000007891	3227.11	-0.592863	-1.50824	0.334724	1.7712	0.0765276	0.306311	ENSAPLG00000007891	ENSG00000143198	MGST3	MGST3
ENSAPLG00000010825	15864.7	-0.592844	-1.50822	0.263356	2.25111	0.0243786	0.188937	ENSAPLG00000010825	ENSG00000114850	SSR3	SSR3
ENSAPLG00000003288	600.755	-0.592503	-1.50786	0.273467	2.16663	0.0302629	0.205349	ENSAPLG00000003288	ENSG00000108602		ALDH3A1
ENSAPLG00000013616	338.996	-0.592385	-1.50774	0.20417	2.90143	0.00371467	0.0990682	ENSAPLG00000013616	ENSG00000138821	SLC39A8	SLC39A8
ENSAPLG00000003191	237.733	-0.59163	-1.50695	0.293347	2.01683	0.0437136	0.239182	ENSAPLG00000003191	ENSG00000269307		AC010463.1
ENSAPLG00000003033	5551.8	-0.591569	-1.50688	0.203398	2.90843	0.00363243	0.0990682	ENSAPLG00000003033	ENSG00000081154	PCNP	PCNP
ENSAPLG00000007133	786.006	-0.590986	-1.50628	0.279958	2.11098	0.0347741	0.216654	ENSAPLG00000007133	ENSG00000144401	METTL21A	METTL21A
ENSAPLG00000001577	1501.15	-0.590396	-1.50566	0.238009	2.48057	0.0131174	0.149356	ENSAPLG00000001577	ENSG00000131831		RAI2
ENSAPLG00000010471	6908.43	-0.590385	-1.50565	0.231728	2.54775	0.010842	0.138016	ENSAPLG00000010471	ENSG00000177156	TALDO1	TALDO1
ENSAPLG00000008434	43.6874	-0.590064	-1.50531	0.369072	1.59878	0.10987	0.357007	ENSAPLG00000008434	ENSG00000137198		GMPR
ENSAPLG00000011087	6895.41	-0.590062	-1.50531	0.344484	1.71288	0.0867337	0.3235	ENSAPLG00000011087
ENSAPLG00000006677	4117.83	-0.590047	-1.5053	0.224558	2.62759	0.00859922	0.128927	ENSAPLG00000006677	ENSG00000086289	EPDR1	EPDR1
ENSAPLG00000007312	938.305	-0.58975	-1.50499	0.217601	2.71024	0.00672353	0.117841	ENSAPLG00000007312	ENSG00000139182	CLSTN3	CLSTN3
ENSAPLG00000008070	611.92	-0.589748	-1.50498	0.260283	2.2658	0.0234637	0.186186	ENSAPLG00000008070	ENSG00000147100	SLC16A2	SLC16A2
ENSAPLG00000008544	2262.63	-0.589623	-1.50485	0.264469	2.22946	0.0257834	0.192953	ENSAPLG00000008544	ENSG00000089280		FUS
ENSAPLG00000006932	44.6791	-0.58957	-1.5048	0.36495	1.61548	0.106207	0.351096	ENSAPLG00000006932	ENSG00000142920	AZIN2	AZIN2
ENSAPLG00000012778	126.71	-0.589286	-1.5045	0.257147	2.29163	0.0219268	0.180296	ENSAPLG00000012778	ENSG00000136155		SCEL
ENSAPLG00000004609	51.9686	-0.589086	-1.50429	0.458969	1.2835	0.199317	0.46459	ENSAPLG00000004609	ENSG00000170075	GPR37L1	GPR37L1
ENSAPLG00000005525	21063.8	-0.588203	-1.50337	0.22609	2.60163	0.00927822	0.131348	ENSAPLG00000005525	ENSG00000155189	AGPAT5	AGPAT5
ENSAPLG00000014597	1642.72	-0.587771	-1.50292	0.284358	2.06701	0.0387329	0.226567	ENSAPLG00000014597	ENSG00000183520	UTP11	UTP11
ENSAPLG00000006829	52148.6	-0.587676	-1.50282	0.363276	1.61771	0.105725	0.350697	ENSAPLG00000006829	ENSG00000198034	RPS4X	RPS4X
ENSAPLG00000007567	117.542	-0.587423	-1.50256	0.451864	1.3	0.193601	0.458213	ENSAPLG00000007567
ENSAPLG00000011459	4274.6	-0.587346	-1.50248	0.171938	3.41603	0.000635415	0.0504905	ENSAPLG00000011459	ENSG00000260314		MRC1
ENSAPLG00000001103	397.221	-0.586445	-1.50154	0.302489	1.93873	0.0525343	0.259496	ENSAPLG00000001103	ENSG00000186132	C2orf76	C2orf76
ENSAPLG00000014770	6767.36	-0.585863	-1.50094	0.270681	2.1644	0.0304334	0.205349	ENSAPLG00000014770	ENSG00000128609	NDUFA5	NDUFA5
ENSAPLG00000003732	5977.47	-0.585256	-1.50031	0.173954	3.36442	0.000767034	0.0551553	ENSAPLG00000003732	ENSG00000122042	UBL3	UBL3
ENSAPLG00000012481	8885.86	-0.584776	-1.49981	0.222973	2.62263	0.00872543	0.129363	ENSAPLG00000012481	ENSG00000101421	CHMP4B	CHMP4B
ENSAPLG00000002018	5320.82	-0.584772	-1.4998	0.330551	1.76908	0.0768804	0.30684	ENSAPLG00000002018	ENSG00000120738	EGR1	EGR1
ENSAPLG00000006325	134.511	-0.584771	-1.4998	0.260963	2.24082	0.0250378	0.190191	ENSAPLG00000006325
ENSAPLG00000014895	6011.87	-0.584712	-1.49974	0.245935	2.37751	0.0174302	0.166689	ENSAPLG00000014895	ENSG00000085377	PREP	PREP
ENSAPLG00000005942	379.845	-0.58455	-1.49957	0.236609	2.47053	0.0134912	0.151204	ENSAPLG00000005942	ENSG00000150782	IL18	IL18
ENSAPLG00000015678	9510.09	-0.583595	-1.49858	0.272831	2.13904	0.0324326	0.211443	ENSAPLG00000015678	ENSG00000004799	PDK4	PDK4
ENSAPLG00000009391	40.5795	-0.583586	-1.49857	0.349099	1.67169	0.0945854	0.336346	ENSAPLG00000009391
ENSAPLG00000014232	22.0715	-0.582763	-1.49771	0.562198	1.03658	0.299932	0.56386	ENSAPLG00000014232
ENSAPLG00000005373	291.602	-0.58257	-1.49751	0.376245	1.54838	0.121531	0.375069	ENSAPLG00000005373	ENSG00000183853		KIRREL1
ENSAPLG00000013630	347.434	-0.582402	-1.49734	0.358026	1.6267	0.1038	0.347991	ENSAPLG00000013630
ENSAPLG00000001332	32.5266	-0.582332	-1.49727	0.302169	1.92717	0.0539579	0.261722	ENSAPLG00000001332	ENSG00000187051		RPS19BP1
ENSAPLG00000014811	354.642	-0.582114	-1.49704	0.348467	1.6705	0.0948204	0.336475	ENSAPLG00000014811	ENSG00000249222		ATP5MGL
ENSAPLG00000010147	341714	-0.582004	-1.49693	0.26341	2.2095	0.0271398	0.196854	ENSAPLG00000010147		ACTB
ENSAPLG00000003855	894.294	-0.581796	-1.49671	0.227801	2.55397	0.0106504	0.136945	ENSAPLG00000003855	ENSG00000109576	AADAT	AADAT
ENSAPLG00000016393	607.747	-0.58176	-1.49667	0.242198	2.402	0.0163056	0.162757	ENSAPLG00000016393	ENSG00000138744	NAAA	NAAA
ENSAPLG00000010503	42868.4	-0.581448	-1.49635	0.209517	2.77519	0.00551699	0.10904	ENSAPLG00000010503	ENSG00000167658	EEF2	EEF2
ENSAPLG00000014582	71247.2	-0.581269	-1.49616	0.369485	1.57319	0.115676	0.366596	ENSAPLG00000014582	ENSG00000161016	RPL8	RPL8
ENSAPLG00000004899	58277.9	-0.581217	-1.49611	0.262621	2.21314	0.0268883	0.196273	ENSAPLG00000004899	ENSG00000065978	YBX1	YBX1
ENSAPLG00000006753	2153.85	-0.580764	-1.49564	0.231017	2.51394	0.011939	0.143107	ENSAPLG00000006753	ENSG00000147592	LACTB2	LACTB2
ENSAPLG00000000455	231.088	-0.580764	-1.49564	0.191557	3.03181	0.00243092	0.0881615	ENSAPLG00000000455	ENSG00000221093	RF00334	RF00334
ENSAPLG00000004163	441.298	-0.580495	-1.49536	0.223524	2.59701	0.00940389	0.131488	ENSAPLG00000004163
ENSAPLG00000012192	12124	-0.580342	-1.4952	0.280961	2.06556	0.0388702	0.226995	ENSAPLG00000012192	ENSG00000172115	CYCS	CYCS
ENSAPLG00000011742	138.024	-0.580222	-1.49508	0.37296	1.55572	0.119774	0.37213	ENSAPLG00000011742	ENSG00000153714	LURAP1L	LURAP1L
ENSAPLG00000016434	10661.8	-0.579928	-1.49477	0.220383	2.63145	0.00850206	0.128927	ENSAPLG00000016434	ENSG00000183726	TMEM50A	TMEM50A
ENSAPLG00000009098	1505.88	-0.579885	-1.49473	0.276873	2.09441	0.0362236	0.220269	ENSAPLG00000009098	ENSG00000164294	GPX8	GPX8
ENSAPLG00000010564	17119.1	-0.579615	-1.49445	0.255489	2.26865	0.0232896	0.185582	ENSAPLG00000010564
ENSAPLG00000012799	10656.9	-0.579399	-1.49423	0.208817	2.77467	0.00552571	0.10904	ENSAPLG00000012799	ENSG00000151617	EDNRA	EDNRA
ENSAPLG00000010367	859.414	-0.579376	-1.4942	0.269942	2.14629	0.0318496	0.210166	ENSAPLG00000010367	ENSG00000176393	RNPEP	RNPEP
ENSAPLG00000015995	53294.5	-0.578974	-1.49379	0.227611	2.5437	0.0109686	0.138394	ENSAPLG00000015995	ENSG00000198668	CALM1	CALM1
ENSAPLG00000014574	19609.9	-0.578792	-1.4936	0.207277	2.79237	0.00523239	0.107763	ENSAPLG00000014574	ENSG00000183291	SELENOF	SELENOF
ENSAPLG00000001294	28.5662	-0.578618	-1.49342	0.390851	1.48041	0.138765	0.397449	ENSAPLG00000001294	ENSG00000184574	LPAR5	LPAR5
ENSAPLG00000007466	9.20378	-0.578368	-1.49316	0.544539	1.06212	0.288179	0.552991	ENSAPLG00000007466	ENSG00000163827		LRRC2
ENSAPLG00000013316	37.1372	-0.578355	-1.49315	0.319332	1.81114	0.070119	0.293769	ENSAPLG00000013316	ENSG00000176732	PFN4	PFN4
ENSAPLG00000003965	2855.79	-0.57794	-1.49272	0.232632	2.48436	0.0129786	0.148399	ENSAPLG00000003965	ENSG00000213853	EMP2	EMP2
ENSAPLG00000009159	1597.05	-0.577277	-1.49203	0.258098	2.23665	0.0253089	0.191427	ENSAPLG00000009159	ENSG00000119328		FAM206A
ENSAPLG00000009293	48296	-0.577229	-1.49198	0.220878	2.61333	0.00896634	0.130434	ENSAPLG00000009293	ENSG00000150093	ITGB1	ITGB1
ENSAPLG00000009493	17870.1	-0.577009	-1.49175	0.269916	2.13774	0.0325381	0.211443	ENSAPLG00000009493	ENSG00000147677	EIF3H	EIF3H
ENSAPLG00000008251	1496.29	-0.576919	-1.49166	0.304299	1.8959	0.0579734	0.268617	ENSAPLG00000008251	ENSG00000014919	COX15	COX15
ENSAPLG00000016347	21877.4	-0.576739	-1.49147	0.222606	2.59085	0.00957397	0.131726	ENSAPLG00000016347	ENSG00000041357	PSMA4	PSMA4
ENSAPLG00000000072	8.71154	-0.576406	-1.49113	0.681532	0.84575	0.397692	0.64607	ENSAPLG00000000072	ENSG00000223111	RF00090	SNORA74C-2
ENSAPLG00000009886	8610.42	-0.575978	-1.49069	0.235029	2.45067	0.0142591	0.154524	ENSAPLG00000009886	ENSG00000101955	SRPX	SRPX
ENSAPLG00000016076	343.844	-0.57584	-1.49054	0.399492	1.44143	0.149463	0.4089	ENSAPLG00000016076	ENSG00000110074		FOXRED1
ENSAPLG00000012190	16533.2	-0.575518	-1.49021	0.260742	2.20723	0.0272977	0.196989	ENSAPLG00000012190	ENSG00000165410	CFL2	CFL2
ENSAPLG00000000984	10.5672	-0.575464	-1.49016	0.438363	1.31276	0.189264	0.452983	ENSAPLG00000000984
ENSAPLG00000016258	84441.9	-0.575302	-1.48999	0.256233	2.24523	0.0247531	0.189909	ENSAPLG00000016258
ENSAPLG00000003464	3636.15	-0.574992	-1.48967	0.25203	2.28144	0.0225222	0.182535	ENSAPLG00000003464	ENSG00000163636		PSMD6
ENSAPLG00000014746	3536.74	-0.57496	-1.48964	0.214351	2.68233	0.0073112	0.120668	ENSAPLG00000014746	ENSG00000131773	KHDRBS3	KHDRBS3
ENSAPLG00000012184	99.5561	-0.574623	-1.48929	0.268178	2.14269	0.0321379	0.210837	ENSAPLG00000012184	ENSG00000120915	EPHX2	EPHX2
ENSAPLG00000015907	36037.8	-0.574493	-1.48915	0.320611	1.79187	0.0731543	0.298786	ENSAPLG00000015907	ENSG00000105193	RPS16	RPS16
ENSAPLG00000003367	1496.27	-0.574492	-1.48915	0.165584	3.46949	0.000521439	0.0465998	ENSAPLG00000003367	ENSG00000242110	AMACR	AMACR
ENSAPLG00000015363	5061.92	-0.573917	-1.48856	0.499337	1.14936	0.250409	0.51879	ENSAPLG00000015363	ENSG00000100116	GCAT	GCAT
ENSAPLG00000005476	48.556	-0.573712	-1.48835	0.350598	1.63638	0.101759	0.344744	ENSAPLG00000005476	ENSG00000165471		MBL2
ENSAPLG00000014295	105.159	-0.57342	-1.48805	0.386387	1.48406	0.137794	0.396306	ENSAPLG00000014295	ENSG00000183662	FAM19A1	FAM19A1
ENSAPLG00000003955	172.766	-0.573191	-1.48781	0.276893	2.07008	0.0384445	0.226095	ENSAPLG00000003955	ENSG00000137880	GCHFR	GCHFR
ENSAPLG00000010381	1589.03	-0.573077	-1.48769	0.294695	1.94465	0.0518177	0.258067	ENSAPLG00000010381	ENSG00000018236	CNTN1	CNTN1
ENSAPLG00000003284	5047.36	-0.572823	-1.48743	0.204565	2.8002	0.00510707	0.107377	ENSAPLG00000003284	ENSG00000164104	HMGB2	HMGB2
ENSAPLG00000006151	1945.15	-0.572357	-1.48695	0.29301	1.95337	0.0507755	0.255304	ENSAPLG00000006151	ENSG00000164713	BRI3	BRI3
ENSAPLG00000011642	2531.12	-0.572149	-1.48674	0.18388	3.11153	0.00186121	0.0817544	ENSAPLG00000011642	ENSG00000149089	APIP	APIP
ENSAPLG00000009747	13054.2	-0.572107	-1.48669	0.207888	2.75199	0.00592337	0.111266	ENSAPLG00000009747	ENSG00000163956	LRPAP1	LRPAP1
ENSAPLG00000002635	34482.8	-0.571798	-1.48637	0.2256	2.53457	0.0112587	0.139133	ENSAPLG00000002635	ENSG00000164924	YWHAZ	YWHAZ
ENSAPLG00000009142	47.7526	-0.571559	-1.48613	0.412614	1.38522	0.165987	0.427947	ENSAPLG00000009142	ENSG00000124302	CHST8	CHST8
ENSAPLG00000010619	399.376	-0.571053	-1.48561	0.221597	2.57699	0.00996652	0.133373	ENSAPLG00000010619	ENSG00000183395	PMCH	PMCH
ENSAPLG00000010762	1084.42	-0.570833	-1.48538	0.197542	2.88967	0.0038564	0.0997267	ENSAPLG00000010762	ENSG00000103876	FAH	FAH
ENSAPLG00000014931	27454.7	-0.570648	-1.48519	0.220474	2.58827	0.00964585	0.1322	ENSAPLG00000014931	ENSG00000162704	ARPC5	ARPC5
ENSAPLG00000012373	177.84	-0.570517	-1.48506	0.456405	1.25002	0.211291	0.47761	ENSAPLG00000012373	ENSG00000114779	ABHD14B	ABHD14B
ENSAPLG00000001471	97.4445	-0.570498	-1.48504	0.275829	2.0683	0.0386116	0.226508	ENSAPLG00000001471	ENSG00000139351	SYCP3	SYCP3
ENSAPLG00000013827	558.647	-0.570322	-1.48485	0.289848	1.96765	0.0491078	0.250932	ENSAPLG00000013827	ENSG00000106077	ABHD11	ABHD11
ENSAPLG00000009473	35.0507	-0.569847	-1.48437	0.323287	1.76266	0.0779571	0.308859	ENSAPLG00000009473	ENSG00000122223		CD244
ENSAPLG00000014326	34498.8	-0.56958	-1.48409	0.341903	1.66591	0.0957313	0.337298	ENSAPLG00000014326	ENSG00000156482	RPL30	RPL30
ENSAPLG00000013987	7041.87	-0.5694	-1.48391	0.328036	1.73578	0.0826021	0.316791	ENSAPLG00000013987	ENSG00000177700	POLR2L	POLR2L
ENSAPLG00000015371	16733.1	-0.568727	-1.48321	0.337526	1.68499	0.091991	0.332003	ENSAPLG00000015371	ENSG00000164919	COX6C	COX6C
ENSAPLG00000011357	13.4333	-0.568453	-1.48293	0.380294	1.49477	0.134974	0.393735	ENSAPLG00000011357	ENSG00000171044	XKR6	XKR6
ENSAPLG00000008035	113.139	-0.568431	-1.48291	0.300035	1.89455	0.0581524	0.269057	ENSAPLG00000008035	ENSG00000268361		L34079.1
ENSAPLG00000006793	5373.45	-0.568329	-1.48281	0.17402	3.26588	0.00109126	0.0629184	ENSAPLG00000006793	ENSG00000123609	NMI	NMI
ENSAPLG00000008012	53.0268	-0.568103	-1.48257	0.28333	2.0051	0.0449528	0.242287	ENSAPLG00000008012	ENSG00000198785	GRIN3A	GRIN3A
ENSAPLG00000002080	1416.11	-0.567879	-1.48234	0.239977	2.36639	0.0179627	0.167979	ENSAPLG00000002080	ENSG00000156006		NAT2
ENSAPLG00000012435	12608	-0.567541	-1.482	0.293374	1.93453	0.0530477	0.259592	ENSAPLG00000012435	ENSG00000008018	PSMB1	PSMB1
ENSAPLG00000005329	4028.9	-0.567231	-1.48168	0.24996	2.26928	0.0232511	0.185453	ENSAPLG00000005329	ENSG00000139223		ANP32D
ENSAPLG00000010267	213.489	-0.567186	-1.48163	0.404103	1.40357	0.160447	0.421423	ENSAPLG00000010267	ENSG00000112530	PACRG	PACRG
ENSAPLG00000009746	3334.8	-0.566833	-1.48127	0.225791	2.51043	0.0120583	0.143354	ENSAPLG00000009746	ENSG00000162441	LZIC	LZIC
ENSAPLG00000008488	6801.75	-0.566482	-1.48091	0.25653	2.20825	0.0272267	0.196965	ENSAPLG00000008488	ENSG00000143106	PSMA5	PSMA5
ENSAPLG00000011195	26378.6	-0.566376	-1.4808	0.239553	2.36431	0.0180639	0.168075	ENSAPLG00000011195	ENSG00000164733	CTSB	CTSB
ENSAPLG00000000474	58.5749	-0.566322	-1.48074	0.274379	2.06402	0.0390161	0.227367	ENSAPLG00000000474
ENSAPLG00000012725	11513.8	-0.566208	-1.48063	0.20242	2.7972	0.00515472	0.107763	ENSAPLG00000012725	ENSG00000067057	PFKP	PFKP
ENSAPLG00000000822	235.899	-0.566135	-1.48055	0.400403	1.41391	0.157388	0.418517	ENSAPLG00000000822	ENSG00000168569		TMEM223
ENSAPLG00000011051	732.23	-0.566042	-1.48046	0.215354	2.62843	0.00857804	0.128927	ENSAPLG00000011051	ENSG00000169084	DHRSX	DHRSX
ENSAPLG00000008006	11260.3	-0.565803	-1.48021	0.221024	2.55992	0.0104696	0.135659	ENSAPLG00000008006	ENSG00000136261	BZW2	BZW2
ENSAPLG00000004011	8448.31	-0.565536	-1.47994	0.259409	2.18009	0.0292505	0.202506	ENSAPLG00000004011	ENSG00000100632	ERH	ERH
ENSAPLG00000008063	12496.5	-0.565496	-1.4799	0.254387	2.22298	0.0262172	0.194421	ENSAPLG00000008063	ENSG00000198856	OSTC	OSTC
ENSAPLG00000007082	8883.46	-0.565305	-1.4797	0.275842	2.04938	0.0404249	0.229818	ENSAPLG00000007082	ENSG00000164346	NSA2	NSA2
ENSAPLG00000015152	6688.72	-0.56485	-1.47923	0.298434	1.89271	0.0583958	0.269348	ENSAPLG00000015152	ENSG00000255339		AL133352.1
ENSAPLG00000015926	18507.5	-0.564359	-1.47873	0.316097	1.7854	0.0741971	0.300959	ENSAPLG00000015926	ENSG00000019582	CD74	CD74
ENSAPLG00000006071	7698.77	-0.563851	-1.47821	0.296269	1.90317	0.0570183	0.267484	ENSAPLG00000006071	ENSG00000143512	HHIPL2	HHIPL2
ENSAPLG00000004106	1554.14	-0.563617	-1.47797	0.346827	1.62507	0.104148	0.348244	ENSAPLG00000004106	ENSG00000006042	TMEM98	TMEM98
ENSAPLG00000012323	13061.9	-0.563381	-1.47773	0.294404	1.91363	0.0556674	0.26505	ENSAPLG00000012323	ENSG00000005022	SLC25A5	SLC25A5
ENSAPLG00000001383	3063.01	-0.563375	-1.47772	0.392637	1.43485	0.15133	0.412036	ENSAPLG00000001383	ENSG00000164405	UQCRQ	UQCRQ
ENSAPLG00000008280	242.264	-0.563312	-1.47766	0.442671	1.27253	0.203185	0.468589	ENSAPLG00000008280
ENSAPLG00000012998	901.68	-0.562927	-1.47726	0.185876	3.02851	0.00245765	0.0882906	ENSAPLG00000012998	ENSG00000154997		2018-09-14
ENSAPLG00000015444	36.2662	-0.562896	-1.47723	0.637719	0.882671	0.377414	0.631927	ENSAPLG00000015444	ENSG00000168925		CTRB1
ENSAPLG00000004699	12879.8	-0.562487	-1.47681	0.194495	2.89204	0.00382749	0.0997267	ENSAPLG00000004699	ENSG00000125304	TM9SF2	TM9SF2
ENSAPLG00000012491	648.178	-0.562201	-1.47652	0.312854	1.79701	0.0723344	0.297932	ENSAPLG00000012491	ENSG00000100104		SRRD
ENSAPLG00000004654	606.304	-0.562057	-1.47637	0.312923	1.79615	0.0724702	0.298144	ENSAPLG00000004654	ENSG00000103254	FAM173A	FAM173A
ENSAPLG00000007732	2800.91	-0.562006	-1.47632	0.253005	2.22132	0.026329	0.194528	ENSAPLG00000007732	ENSG00000160695	VPS11	VPS11
ENSAPLG00000007910	38.4595	-0.561937	-1.47625	0.496491	1.13182	0.257711	0.52635	ENSAPLG00000007910	ENSG00000142185	TRPM2	TRPM2
ENSAPLG00000012077	7886.3	-0.561246	-1.47554	0.181577	3.09096	0.0019951	0.084075	ENSAPLG00000012077	ENSG00000136859	ANGPTL2	ANGPTL2
ENSAPLG00000014687	74311.4	-0.560831	-1.47512	0.216195	2.5941	0.00948397	0.131488	ENSAPLG00000014687	ENSG00000067560	RHOA	RHOA
ENSAPLG00000007556	8606.65	-0.560703	-1.47499	0.210524	2.66337	0.00773625	0.123429	ENSAPLG00000007556	ENSG00000119820		YIPF4
ENSAPLG00000011114	64313.7	-0.560469	-1.47475	0.177761	3.15294	0.00161636	0.0781917	ENSAPLG00000011114	ENSG00000078596	ITM2A	ITM2A
ENSAPLG00000001798	742.828	-0.560192	-1.47447	0.326654	1.71494	0.0863558	0.323039	ENSAPLG00000001798
ENSAPLG00000000233	7.9927	-0.560039	-1.47431	0.65153	0.859574	0.390024	0.641885	ENSAPLG00000000233		RF00286
ENSAPLG00000015397	20260.2	-0.559862	-1.47413	0.195646	2.86161	0.00421497	0.102297	ENSAPLG00000015397	ENSG00000140391	TSPAN3	TSPAN3
ENSAPLG00000001015	332.986	-0.559717	-1.47398	0.340344	1.64456	0.10006	0.342014	ENSAPLG00000001015	ENSG00000176170		SPHK1
ENSAPLG00000002191	7.75118	-0.559549	-1.47381	0.615232	0.909492	0.36309	0.619787	ENSAPLG00000002191	ENSG00000162641		AKNAD1
ENSAPLG00000014776	309.378	-0.559447	-1.4737	0.264204	2.11748	0.0342188	0.21472	ENSAPLG00000014776	ENSG00000153233	PTPRR	PTPRR
ENSAPLG00000015267	11176.1	-0.559266	-1.47352	0.222877	2.5093	0.0120971	0.143354	ENSAPLG00000015267	ENSG00000213585	VDAC1	VDAC1
ENSAPLG00000011754	47.2147	-0.559045	-1.47329	0.439246	1.27274	0.203111	0.468527	ENSAPLG00000011754	ENSG00000136244	IL6	IL6
ENSAPLG00000009917	26968.6	-0.558873	-1.47312	0.207547	2.69276	0.00708635	0.120422	ENSAPLG00000009917	ENSG00000023330	ALAS1	ALAS1
ENSAPLG00000010225	4098.86	-0.558799	-1.47304	0.466336	1.19828	0.230809	0.499475	ENSAPLG00000010225
ENSAPLG00000007359	8988.43	-0.558589	-1.47283	0.346368	1.6127	0.106809	0.352212	ENSAPLG00000007359	ENSG00000135046	ANXA1	ANXA1
ENSAPLG00000011116	1825.5	-0.558207	-1.47244	0.206969	2.69705	0.00699567	0.120422	ENSAPLG00000011116	ENSG00000134575	ACP2	ACP2
ENSAPLG00000006743	16700	-0.558157	-1.47239	0.231747	2.40847	0.0160193	0.161726	ENSAPLG00000006743	ENSG00000284969		AL049629.2
ENSAPLG00000011749	923.556	-0.557926	-1.47215	0.397903	1.40217	0.160866	0.421859	ENSAPLG00000011749	ENSG00000183036	PCP4	PCP4
ENSAPLG00000006009	6621.61	-0.557916	-1.47214	0.355425	1.56971	0.116481	0.367278	ENSAPLG00000006009	ENSG00000151366		NDUFC2
ENSAPLG00000015466	11188.2	-0.557852	-1.47208	0.204074	2.73357	0.00626515	0.114087	ENSAPLG00000015466	ENSG00000113583	C5orf15	C5orf15
ENSAPLG00000014078	1848.34	-0.55755	-1.47177	0.372282	1.49765	0.134223	0.393137	ENSAPLG00000014078	ENSG00000205609		EIF3CL
ENSAPLG00000011551	47.9563	-0.55746	-1.47168	0.522872	1.06615	0.286356	0.551025	ENSAPLG00000011551	ENSG00000211899		IGHM
ENSAPLG00000012544	1729.91	-0.557064	-1.47127	0.301712	1.84635	0.0648421	0.283239	ENSAPLG00000012544	ENSG00000163319	MRPS18C	MRPS18C
ENSAPLG00000010268	812.399	-0.557005	-1.47121	0.335827	1.65861	0.0971948	0.338432	ENSAPLG00000010268	ENSG00000163521	GLB1L	GLB1L
ENSAPLG00000005675	2018.85	-0.556603	-1.4708	0.2709	2.05464	0.0399136	0.228865	ENSAPLG00000005675
ENSAPLG00000005386	25861.5	-0.556501	-1.4707	0.325233	1.71109	0.0870652	0.32364	ENSAPLG00000005386	ENSG00000115541	HSPE1	HSPE1
ENSAPLG00000012210	9235.83	-0.556467	-1.47066	0.23979	2.32065	0.0203059	0.175149	ENSAPLG00000012210	ENSG00000143727	ACP1	ACP1
ENSAPLG00000014281	3296.28	-0.556254	-1.47045	0.190148	2.92538	0.00344036	0.0990682	ENSAPLG00000014281	ENSG00000005469	CROT	CROT
ENSAPLG00000011442	451.518	-0.555624	-1.4698	0.354389	1.56784	0.116919	0.367901	ENSAPLG00000011442	ENSG00000183160		TMEM119
ENSAPLG00000003843	46043.4	-0.555111	-1.46928	0.384725	1.44288	0.149055	0.408697	ENSAPLG00000003843
ENSAPLG00000015542	15757.3	-0.555025	-1.46919	0.20496	2.70797	0.00676957	0.118354	ENSAPLG00000015542	ENSG00000109332	UBE2D3	UBE2D3
ENSAPLG00000015027	82.0744	-0.554947	-1.46912	0.569402	0.974615	0.329751	0.591353	ENSAPLG00000015027	ENSG00000135625	EGR4	EGR4
ENSAPLG00000009741	1087.04	-0.554923	-1.46909	0.322363	1.72142	0.0851745	0.321179	ENSAPLG00000009741	ENSG00000165819		METTL3
ENSAPLG00000008175	6347.56	-0.554889	-1.46906	0.286632	1.93589	0.052881	0.259592	ENSAPLG00000008175	ENSG00000186417	GLDN	GLDN
ENSAPLG00000011127	16086.5	-0.554175	-1.46833	0.207223	2.67429	0.00748876	0.121888	ENSAPLG00000011127	ENSG00000152952	PLOD2	PLOD2
ENSAPLG00000016429	120.225	-0.554151	-1.4683	0.381606	1.45216	0.146458	0.406435	ENSAPLG00000016429	ENSG00000143185		XCL2
ENSAPLG00000011151	12239	-0.553955	-1.46811	0.402128	1.37756	0.16834	0.43107	ENSAPLG00000011151	ENSG00000257529		RPL36A-HNRNPH2
ENSAPLG00000007388	7650.38	-0.553832	-1.46798	0.238614	2.32104	0.0202848	0.175149	ENSAPLG00000007388	ENSG00000197170	PSMD12	PSMD12
ENSAPLG00000005228	24680	-0.553394	-1.46753	0.362076	1.52839	0.126415	0.382645	ENSAPLG00000005228	ENSG00000231500	RPS18	RPS18
ENSAPLG00000006056	57.5648	-0.553388	-1.46753	0.37452	1.47759	0.139516	0.397802	ENSAPLG00000006056	ENSG00000104321	TRPA1	TRPA1
ENSAPLG00000006085	2099.95	-0.553236	-1.46737	0.274465	2.01569	0.0438328	0.239464	ENSAPLG00000006085	ENSG00000148175	STOM	STOM
ENSAPLG00000002836	1237.24	-0.553172	-1.46731	0.223641	2.47349	0.0133802	0.150749	ENSAPLG00000002836	ENSG00000143353	LYPLAL1	LYPLAL1
ENSAPLG00000012042	1713.68	-0.552879	-1.46701	0.186723	2.96095	0.00306691	0.0971297	ENSAPLG00000012042	ENSG00000141401	IMPA2	IMPA2
ENSAPLG00000001937	50.5823	-0.552728	-1.46686	0.248505	2.22421	0.0261341	0.193935	ENSAPLG00000001937
ENSAPLG00000012502	732.643	-0.552499	-1.46662	0.318988	1.73204	0.0832668	0.317875	ENSAPLG00000012502	ENSG00000162458	FBLIM1	FBLIM1
ENSAPLG00000002046	213.579	-0.552456	-1.46658	0.48307	1.14364	0.252774	0.520722	ENSAPLG00000002046	ENSG00000183615	FAM167B	FAM167B
ENSAPLG00000010877	2475.57	-0.552321	-1.46644	0.186412	2.96291	0.0030475	0.0971297	ENSAPLG00000010877	ENSG00000072401	UBE2D1	UBE2D1
ENSAPLG00000016270	1072.53	-0.55232	-1.46644	0.373465	1.47891	0.139165	0.397645	ENSAPLG00000016270	ENSG00000152402	GUCY1A2	GUCY1A2
ENSAPLG00000005506	186.888	-0.551879	-1.46599	0.285292	1.93443	0.05306	0.259592	ENSAPLG00000005506
ENSAPLG00000006748	4929.38	-0.551825	-1.46594	0.299436	1.84288	0.0653462	0.283862	ENSAPLG00000006748	ENSG00000106245	BUD31	BUD31
ENSAPLG00000001728	898.577	-0.551721	-1.46583	0.322288	1.71189	0.0869175	0.323564	ENSAPLG00000001728	ENSG00000128311	TST	TST
ENSAPLG00000002229	157.045	-0.551452	-1.46556	0.218285	2.52629	0.0115274	0.140555	ENSAPLG00000002229	ENSG00000185105	MYADML2	MYADML2
ENSAPLG00000009399	534.538	-0.551288	-1.46539	0.333781	1.65165	0.0986069	0.339921	ENSAPLG00000009399	ENSG00000117091		CD48
ENSAPLG00000012922	1517.59	-0.550882	-1.46498	0.254341	2.16592	0.0303174	0.205349	ENSAPLG00000012922	ENSG00000071994	PDCD2	PDCD2
ENSAPLG00000013114	2635.23	-0.55042	-1.46451	0.210937	2.6094	0.00907005	0.130973	ENSAPLG00000013114	ENSG00000196549	MME	MME
ENSAPLG00000005334	13.452	-0.550375	-1.46447	0.562436	0.978557	0.327799	0.590097	ENSAPLG00000005334	ENSG00000163833	FBXO40	FBXO40
ENSAPLG00000001070	1431.02	-0.55008	-1.46417	0.235776	2.33307	0.0196447	0.173877	ENSAPLG00000001070	ENSG00000136279	DBNL	DBNL
ENSAPLG00000012918	15615.9	-0.549896	-1.46398	0.196849	2.79349	0.00521433	0.107763	ENSAPLG00000012918	ENSG00000174099	MSRB3	MSRB3
ENSAPLG00000006088	3216.47	-0.549533	-1.46361	0.259266	2.11958	0.0340418	0.214185	ENSAPLG00000006088	ENSG00000175792	RUVBL1	RUVBL1
ENSAPLG00000015501	513.67	-0.549493	-1.46357	0.336969	1.63069	0.102956	0.346902	ENSAPLG00000015501	ENSG00000068028	RASSF1	RASSF1
ENSAPLG00000003825	3897.62	-0.549402	-1.46348	0.217599	2.52484	0.0115752	0.140895	ENSAPLG00000003825	ENSG00000162813	BPNT1	BPNT1
ENSAPLG00000007427	354.068	-0.549015	-1.46309	0.205375	2.67324	0.00751233	0.122131	ENSAPLG00000007427	ENSG00000165006		UBAP1
ENSAPLG00000002510	366.352	-0.548664	-1.46273	0.370462	1.48103	0.138599	0.397395	ENSAPLG00000002510	ENSG00000144868	TMEM108	TMEM108
ENSAPLG00000015246	8966.94	-0.548655	-1.46272	0.253651	2.16304	0.0305385	0.205586	ENSAPLG00000015246	ENSG00000163541		SUCLG1
ENSAPLG00000002650	2006.24	-0.548545	-1.46261	0.269014	2.03909	0.0414407	0.233297	ENSAPLG00000002650	ENSG00000221869	CEBPD	CEBPD
ENSAPLG00000004986	8099.59	-0.548361	-1.46242	0.221957	2.47057	0.0134897	0.151204	ENSAPLG00000004986	ENSG00000134153	EMC7	EMC7
ENSAPLG00000015398	63.8009	-0.547764	-1.46182	0.295749	1.85213	0.0640075	0.282127	ENSAPLG00000015398	ENSG00000214376	VSTM5	VSTM5
ENSAPLG00000002112	278.904	-0.547707	-1.46176	0.522905	1.04743	0.294901	0.559202	ENSAPLG00000002112	ENSG00000137440	FGFBP1	FGFBP1
ENSAPLG00000013618	67.566	-0.547523	-1.46157	0.308327	1.77579	0.075768	0.304709	ENSAPLG00000013618	ENSG00000120949		TNFRSF8
ENSAPLG00000000942	177.126	-0.547394	-1.46144	0.485766	1.12687	0.259799	0.527656	ENSAPLG00000000942	ENSG00000242259		C22orf39
ENSAPLG00000003273	684.101	-0.547141	-1.46119	0.317875	1.72125	0.0852063	0.321204	ENSAPLG00000003273	ENSG00000271601		LIX1L
ENSAPLG00000002230	474.333	-0.547011	-1.46106	0.270445	2.02264	0.0431108	0.237537	ENSAPLG00000002230	ENSG00000198563		DDX39B
ENSAPLG00000005536	4894.17	-0.546838	-1.46088	0.250329	2.18448	0.0289272	0.201253	ENSAPLG00000005536	ENSG00000140612	SEC11A	SEC11A
ENSAPLG00000004194	63288.1	-0.546796	-1.46084	0.357894	1.52781	0.126559	0.382652	ENSAPLG00000004194	ENSG00000144713	RPL32	RPL32
ENSAPLG00000002422	13886.5	-0.54679	-1.46083	0.372349	1.46849	0.141971	0.400572	ENSAPLG00000002422	ENSG00000171858	RPS21	RPS21
ENSAPLG00000004621	3453.1	-0.546647	-1.46069	0.252166	2.16781	0.0301734	0.205349	ENSAPLG00000004621	ENSG00000187735	TCEA1	TCEA1
ENSAPLG00000015223	37812.1	-0.546611	-1.46065	0.332726	1.64283	0.100419	0.342247	ENSAPLG00000015223	ENSG00000182899	RPL35A	RPL35A
ENSAPLG00000005840	345.547	-0.546591	-1.46063	0.369394	1.4797	0.138954	0.397472	ENSAPLG00000005840
ENSAPLG00000014427	1509.72	-0.546191	-1.46023	0.20804	2.62541	0.00865439	0.129049	ENSAPLG00000014427	ENSG00000254788		CKLF-CMTM1
ENSAPLG00000011055	51705.3	-0.54606	-1.46009	0.242122	2.25531	0.0241142	0.188114	ENSAPLG00000011055	ENSG00000104904	OAZ1	OAZ1
ENSAPLG00000006962	1471.09	-0.545872	-1.4599	0.192872	2.83022	0.00465154	0.105098	ENSAPLG00000006962	ENSG00000135363	LMO2	LMO2
ENSAPLG00000013857	1160.51	-0.545844	-1.45987	0.419502	1.30117	0.1932	0.457648	ENSAPLG00000013857	ENSG00000036448	MYOM2	MYOM2
ENSAPLG00000011340	9500.08	-0.545829	-1.45986	0.196115	2.78321	0.00538241	0.108093	ENSAPLG00000011340	ENSG00000198791	CNOT7	CNOT7
ENSAPLG00000014676	1655.28	-0.54555	-1.45958	0.261305	2.08779	0.0368168	0.222252	ENSAPLG00000014676	ENSG00000109323	MANBA	MANBA
ENSAPLG00000011273	222.63	-0.545413	-1.45944	0.224501	2.42945	0.0151219	0.158241	ENSAPLG00000011273	ENSG00000101280		ANGPT4
ENSAPLG00000001011	37.8255	-0.545324	-1.45935	0.452643	1.20476	0.228297	0.497081	ENSAPLG00000001011	ENSG00000271303	SRXN1	SRXN1
ENSAPLG00000013406	884.922	-0.545264	-1.45929	0.331205	1.6463	0.0997015	0.341199	ENSAPLG00000013406	ENSG00000168890		TMEM150A
ENSAPLG00000008381	8133.72	-0.54521	-1.45923	0.177942	3.06399	0.00218409	0.0846076	ENSAPLG00000008381	ENSG00000125772	GPCPD1	GPCPD1
ENSAPLG00000001311	141.259	-0.54487	-1.45889	0.397676	1.37014	0.170645	0.434191	ENSAPLG00000001311	ENSG00000100462		PRMT5
ENSAPLG00000013352	96.371	-0.544854	-1.45887	0.297576	1.83097	0.0671047	0.287737	ENSAPLG00000013352	ENSG00000136286	MYO1G	MYO1G
ENSAPLG00000007700	1002	-0.544828	-1.45885	0.869265	0.626769	0.530811	0.74151	ENSAPLG00000007700	ENSG00000134216		CHIA
ENSAPLG00000001440	19.776	-0.544782	-1.4588	0.443643	1.22797	0.219457	0.488281	ENSAPLG00000001440
ENSAPLG00000011841	5324.53	-0.544707	-1.45872	0.203104	2.68191	0.00732031	0.120668	ENSAPLG00000011841	ENSG00000136754	ABI1	ABI1
ENSAPLG00000001242	54.9401	-0.544378	-1.45839	0.307282	1.77159	0.076463	0.306285	ENSAPLG00000001242	ENSG00000178531	CTXN1	CTXN1
ENSAPLG00000005479	8021.61	-0.544096	-1.45811	0.227315	2.39358	0.0166849	0.163867	ENSAPLG00000005479	ENSG00000265972	TXNIP	TXNIP
ENSAPLG00000002944	7355.66	-0.54385	-1.45786	0.364889	1.49045	0.136105	0.394966	ENSAPLG00000002944	ENSG00000132432	SEC61G	SEC61G
ENSAPLG00000004088	44959.6	-0.543774	-1.45778	0.321011	1.69394	0.0902765	0.32943	ENSAPLG00000004088	ENSG00000166441	RPL27A	RPL27A
ENSAPLG00000002538	6354.93	-0.543622	-1.45763	0.20371	2.66861	0.00761667	0.12254	ENSAPLG00000002538
ENSAPLG00000015751	5591.07	-0.543401	-1.4574	0.276805	1.96312	0.0496321	0.252335	ENSAPLG00000015751	ENSG00000129562		DAD1
ENSAPLG00000001148	6068.24	-0.542955	-1.45695	0.258858	2.0975	0.035949	0.220059	ENSAPLG00000001148	ENSG00000125037	EMC3	EMC3
ENSAPLG00000011934	72.1857	-0.542893	-1.45689	0.267457	2.02983	0.0423739	0.235053	ENSAPLG00000011934	ENSG00000139278	GLIPR1	GLIPR1
ENSAPLG00000008116	589.178	-0.542607	-1.4566	0.206221	2.63119	0.00850857	0.128927	ENSAPLG00000008116	ENSG00000240857	RDH14	RDH14
ENSAPLG00000009196	61.9608	-0.542358	-1.45635	0.345968	1.56766	0.116961	0.367901	ENSAPLG00000009196	ENSG00000034239	EFCAB1	EFCAB1
ENSAPLG00000010038	303.543	-0.542316	-1.45631	0.21375	2.53715	0.0111758	0.139133	ENSAPLG00000010038	ENSG00000135697	BCO1	BCO1
ENSAPLG00000015531	7709.63	-0.542127	-1.45612	0.282389	1.91979	0.0548846	0.263751	ENSAPLG00000015531	ENSG00000140374	ETFA	ETFA
ENSAPLG00000002897	23.6348	-0.542083	-1.45607	0.620127	0.874149	0.382037	0.636494	ENSAPLG00000002897	ENSG00000112212	TSPO2	TSPO2
ENSAPLG00000002552	57.4888	-0.54201	-1.456	0.468472	1.15697	0.247283	0.516245	ENSAPLG00000002552	ENSG00000081248	CACNA1S	CACNA1S
ENSAPLG00000008454	1968.76	-0.54199	-1.45598	0.338398	1.60163	0.109236	0.355836	ENSAPLG00000008454	ENSG00000140990	NDUFB10	NDUFB10
ENSAPLG00000001671	2312.36	-0.541941	-1.45593	0.332921	1.62784	0.10356	0.347673	ENSAPLG00000001671	ENSG00000250479		CHCHD10
ENSAPLG00000002764	1310.02	-0.541927	-1.45592	0.252667	2.14483	0.0319666	0.210491	ENSAPLG00000002764	ENSG00000121316	PLBD1	PLBD1
ENSAPLG00000004537	6853.12	-0.5419	-1.45589	0.224329	2.41565	0.0157073	0.160616	ENSAPLG00000004537	ENSG00000085721	RRN3	RRN3
ENSAPLG00000007015	51.5993	-0.541773	-1.45576	0.486691	1.11318	0.265633	0.53315	ENSAPLG00000007015	ENSG00000134760	DSG1	DSG1
ENSAPLG00000011173	10130.4	-0.541594	-1.45558	0.231162	2.34292	0.0191334	0.172481	ENSAPLG00000011173	ENSG00000060762	MPC1	MPC1
ENSAPLG00000012070	8357.33	-0.541528	-1.45551	0.234323	2.31103	0.020831	0.177054	ENSAPLG00000012070	ENSG00000163815	CLEC3B	CLEC3B
ENSAPLG00000012196	1617.42	-0.541455	-1.45544	0.274728	1.97088	0.0487378	0.250416	ENSAPLG00000012196	ENSG00000157036	EXOG	EXOG
ENSAPLG00000001788	48.1439	-0.540988	-1.45497	0.330284	1.63795	0.101433	0.344194	ENSAPLG00000001788	ENSG00000076924		XAB2
ENSAPLG00000005428	403.949	-0.540678	-1.45466	0.256848	2.10505	0.0352871	0.218234	ENSAPLG00000005428	ENSG00000179044	EXOC3L1	EXOC3L1
ENSAPLG00000008466	3679.51	-0.540566	-1.45454	0.321932	1.67913	0.0931265	0.333846	ENSAPLG00000008466	ENSG00000167969		ECI1
ENSAPLG00000007407	1255.84	-0.540362	-1.45434	0.400272	1.34999	0.17702	0.441704	ENSAPLG00000007407	ENSG00000132603	NIP7	NIP7
ENSAPLG00000010205	11337.1	-0.540218	-1.45419	0.332169	1.62634	0.103878	0.348	ENSAPLG00000010205	ENSG00000131143	COX4I1	COX4I1
ENSAPLG00000003187	13963.8	-0.539943	-1.45391	0.214697	2.5149	0.0119066	0.142839	ENSAPLG00000003187	ENSG00000272047	GTF2H5	GTF2H5
ENSAPLG00000014739	13893.1	-0.539869	-1.45384	0.185394	2.912	0.0035912	0.0990682	ENSAPLG00000014739	ENSG00000101160	CTSZ	CTSZ
ENSAPLG00000008334	393.817	-0.539717	-1.45369	0.232779	2.31859	0.0204174	0.175649	ENSAPLG00000008334	ENSG00000172216		CEBPB
ENSAPLG00000003072	79.9245	-0.539635	-1.4536	0.28428	1.89825	0.0576629	0.268187	ENSAPLG00000003072
ENSAPLG00000011437	16.2399	-0.539584	-1.45355	0.580089	0.930175	0.35228	0.611219	ENSAPLG00000011437
ENSAPLG00000011263	304.593	-0.53949	-1.45346	0.46838	1.15182	0.249395	0.517979	ENSAPLG00000011263	ENSG00000119508	NR4A3	NR4A3
ENSAPLG00000012304	1852.44	-0.539446	-1.45341	0.35948	1.50063	0.133452	0.392503	ENSAPLG00000012304	ENSG00000162772	ATF3	ATF3
ENSAPLG00000012754	1116.86	-0.53926	-1.45323	0.367701	1.46657	0.142492	0.401156	ENSAPLG00000012754	ENSG00000255245		FXYD6-FXYD2
ENSAPLG00000006115	126.342	-0.539185	-1.45315	0.364683	1.4785	0.139273	0.397645	ENSAPLG00000006115	ENSG00000126733	DACH2	DACH2
ENSAPLG00000011256	90.3458	-0.539111	-1.45308	0.273365	1.97213	0.0485949	0.250119	ENSAPLG00000011256	ENSG00000140511		HAPLN3
ENSAPLG00000006688	103738	-0.539069	-1.45303	0.241379	2.23329	0.0255296	0.192002	ENSAPLG00000006688	ENSG00000068697	LAPTM4A	LAPTM4A
ENSAPLG00000005787	2167.3	-0.538947	-1.45291	0.278438	1.93561	0.0529154	0.259592	ENSAPLG00000005787	ENSG00000067533	RRP15	RRP15
ENSAPLG00000002514	65.6317	-0.538921	-1.45289	0.412869	1.30531	0.191787	0.456127	ENSAPLG00000002514	ENSG00000203740	METTL11B	METTL11B
ENSAPLG00000013781	23383.8	-0.538715	-1.45268	0.214084	2.51637	0.011857	0.142611	ENSAPLG00000013781	ENSG00000230667		SETSIP
ENSAPLG00000006518	1452.67	-0.538626	-1.45259	0.219074	2.45866	0.0139459	0.153315	ENSAPLG00000006518	ENSG00000228439		TSTD3
ENSAPLG00000001030	939.373	-0.538618	-1.45258	0.229628	2.34561	0.0189961	0.172231	ENSAPLG00000001030	ENSG00000181104	F2R	F2R
ENSAPLG00000014631	36.5991	-0.538034	-1.45199	0.444143	1.2114	0.225743	0.494794	ENSAPLG00000014631	ENSG00000184584	TMEM173	TMEM173
ENSAPLG00000002789	7839.63	-0.537924	-1.45188	0.338463	1.58932	0.111989	0.360807	ENSAPLG00000002789	ENSG00000093010	COMT	COMT
ENSAPLG00000010174	3207.2	-0.536815	-1.45077	0.265801	2.01962	0.0434231	0.238521	ENSAPLG00000010174	ENSG00000138777	PPA2	PPA2
ENSAPLG00000010898	534.287	-0.536669	-1.45062	0.237997	2.25494	0.0241371	0.188114	ENSAPLG00000010898	ENSG00000205643	CDPF1	CDPF1
ENSAPLG00000007517	491.111	-0.536517	-1.45047	0.271709	1.9746	0.0483135	0.249852	ENSAPLG00000007517	ENSG00000106511	MEOX2	MEOX2
ENSAPLG00000003998	1182.57	-0.536514	-1.45046	0.250742	2.1397	0.0323788	0.211443	ENSAPLG00000003998	ENSG00000183828	NUDT14	NUDT14
ENSAPLG00000009456	296.09	-0.536057	-1.45	0.330172	1.62357	0.104468	0.348484	ENSAPLG00000009456	ENSG00000145335	SNCA	SNCA
ENSAPLG00000007725	326.504	-0.535994	-1.44994	0.788663	0.679624	0.496743	0.716576	ENSAPLG00000007725	ENSG00000166148	AVPR1A	AVPR1A
ENSAPLG00000011539	54.2858	-0.53586	-1.44981	0.333794	1.60536	0.108414	0.354545	ENSAPLG00000011539	ENSG00000145365	TIFA	TIFA
ENSAPLG00000014276	22.7541	-0.535559	-1.4495	0.389135	1.37628	0.168734	0.431413	ENSAPLG00000014276	ENSG00000146192		FGD2
ENSAPLG00000009410	1500.39	-0.535474	-1.44942	0.223976	2.39076	0.0168134	0.163867	ENSAPLG00000009410	ENSG00000157911	PEX10	PEX10
ENSAPLG00000006926	9008.18	-0.535418	-1.44936	0.188175	2.84533	0.00443656	0.103112	ENSAPLG00000006926	ENSG00000196591	HDAC2	HDAC2
ENSAPLG00000005115	2401.41	-0.535337	-1.44928	0.231906	2.30842	0.0209755	0.177333	ENSAPLG00000005115	ENSG00000128534	LSM8	LSM8
ENSAPLG00000015179	545.476	-0.535257	-1.4492	0.247124	2.16595	0.030315	0.205349	ENSAPLG00000015179	ENSG00000135914	HTR2B	HTR2B
ENSAPLG00000003799	2502.3	-0.534892	-1.44883	0.261742	2.04358	0.0409946	0.23221	ENSAPLG00000003799	ENSG00000167107	ACSF2	ACSF2
ENSAPLG00000012524	5208.3	-0.534729	-1.44867	0.208521	2.56439	0.0103358	0.135356	ENSAPLG00000012524	ENSG00000169895	SYAP1	SYAP1
ENSAPLG00000005752	3572.43	-0.534726	-1.44867	0.279381	1.91396	0.0556248	0.26505	ENSAPLG00000005752	ENSG00000235376		RPEL1
ENSAPLG00000001700	1834.24	-0.533993	-1.44793	0.277855	1.92184	0.0546256	0.263101	ENSAPLG00000001700
ENSAPLG00000001564	108.883	-0.53399	-1.44793	0.241288	2.21308	0.0268923	0.196273	ENSAPLG00000001564	ENSG00000162630	B3GALT2	B3GALT2
ENSAPLG00000012023	2863.48	-0.533766	-1.4477	0.248929	2.14425	0.0320131	0.210504	ENSAPLG00000012023	ENSG00000197157	SND1	SND1
ENSAPLG00000015955	2762.01	-0.533561	-1.4475	0.237226	2.24917	0.0245019	0.189064	ENSAPLG00000015955	ENSG00000155363	MOV10	MOV10
ENSAPLG00000002513	1647.94	-0.533476	-1.44741	0.213812	2.49507	0.0125933	0.146144	ENSAPLG00000002513
ENSAPLG00000012985	1039.97	-0.53338	-1.44732	0.279373	1.9092	0.0562358	0.265938	ENSAPLG00000012985	ENSG00000162878	PKDCC	PKDCC
ENSAPLG00000005799	123.222	-0.533201	-1.44714	0.244743	2.17862	0.02936	0.202879	ENSAPLG00000005799	ENSG00000150773	PIH1D2	PIH1D2
ENSAPLG00000005738	509.777	-0.533083	-1.44702	0.197891	2.69383	0.00706364	0.120422	ENSAPLG00000005738	ENSG00000136098	NEK3	NEK3
ENSAPLG00000015472	65.0078	-0.532917	-1.44685	0.312899	1.70316	0.0885381	0.325861	ENSAPLG00000015472	ENSG00000275395		FCGBP
ENSAPLG00000011810	68.6888	-0.532836	-1.44677	0.415518	1.28234	0.199722	0.464617	ENSAPLG00000011810	ENSG00000138646		HERC5
ENSAPLG00000004833	24.7294	-0.532808	-1.44674	0.839816	0.634434	0.525798	0.738298	ENSAPLG00000004833	ENSG00000113194		FAF2
ENSAPLG00000011658	49.5888	-0.532407	-1.44634	0.522901	1.01818	0.308593	0.573025	ENSAPLG00000011658	ENSG00000217930		PAM16
ENSAPLG00000005928	10797.4	-0.532365	-1.4463	0.253343	2.10136	0.035609	0.219326	ENSAPLG00000005928	ENSG00000177606	JUN	JUN
ENSAPLG00000016245	7073.92	-0.532294	-1.44623	0.205933	2.5848	0.00974366	0.132329	ENSAPLG00000016245	ENSG00000196937	FAM3C	FAM3C
ENSAPLG00000005672	5800.85	-0.532224	-1.44616	0.152191	3.49708	0.000470384	0.0455693	ENSAPLG00000005672	ENSG00000112214	FHL5	FHL5
ENSAPLG00000016016	262.719	-0.531808	-1.44574	0.310301	1.71385	0.0865572	0.323155	ENSAPLG00000016016
ENSAPLG00000014995	4243.25	-0.531701	-1.44563	0.317471	1.6748	0.093973	0.335645	ENSAPLG00000014995	ENSG00000145050	MANF	MANF
ENSAPLG00000014446	4357.33	-0.531699	-1.44563	0.180207	2.9505	0.00317265	0.0984077	ENSAPLG00000014446	ENSG00000166548	TK2	TK2
ENSAPLG00000003081	1056.91	-0.531685	-1.44562	0.249954	2.12713	0.0334095	0.212662	ENSAPLG00000003081	ENSG00000164932	CTHRC1	CTHRC1
ENSAPLG00000005874	8113.72	-0.530935	-1.44487	0.231575	2.29271	0.0218647	0.180296	ENSAPLG00000005874	ENSG00000168297	PXK	PXK
ENSAPLG00000006772	102.851	-0.530328	-1.44426	0.356298	1.48844	0.136634	0.395343	ENSAPLG00000006772
ENSAPLG00000009720	53409.3	-0.530229	-1.44416	0.235258	2.25382	0.0242076	0.188114	ENSAPLG00000009720
ENSAPLG00000008312	6817.3	-0.529439	-1.44337	0.196437	2.69521	0.00703433	0.120422	ENSAPLG00000008312	ENSG00000132388	UBE2G1	UBE2G1
ENSAPLG00000004312	5962.23	-0.529385	-1.44331	0.193277	2.739	0.0061627	0.113479	ENSAPLG00000004312	ENSG00000139168	ZCRB1	ZCRB1
ENSAPLG00000005110	745.022	-0.529272	-1.4432	0.295279	1.79245	0.073061	0.298707	ENSAPLG00000005110	ENSG00000158864		NDUFS2
ENSAPLG00000004432	29304.5	-0.52919	-1.44312	0.372063	1.42231	0.154935	0.416206	ENSAPLG00000004432	ENSG00000166794	PPIB	PPIB
ENSAPLG00000015797	2709.54	-0.528827	-1.44276	0.467828	1.13039	0.258313	0.52635	ENSAPLG00000015797
ENSAPLG00000006361	2996.62	-0.528802	-1.44273	0.372999	1.4177	0.156277	0.417342	ENSAPLG00000006361	ENSG00000149380	P4HA3	P4HA3
ENSAPLG00000011213	14.6061	-0.528752	-1.44268	0.510018	1.03673	0.299861	0.56386	ENSAPLG00000011213	ENSG00000150873	C2orf50	C2orf50
ENSAPLG00000016291	3807.52	-0.528672	-1.4426	0.305002	1.73334	0.0830356	0.317506	ENSAPLG00000016291	ENSG00000155366	RHOC	RHOC
ENSAPLG00000015489	3435.14	-0.528392	-1.44232	0.295058	1.7908	0.0733248	0.299039	ENSAPLG00000015489	ENSG00000113732	ATP6V0E1	ATP6V0E1
ENSAPLG00000011712	52406	-0.528318	-1.44225	0.319073	1.65579	0.097764	0.339066	ENSAPLG00000011712	ENSG00000163682	RPL9	RPL9
ENSAPLG00000009938	11046.5	-0.528288	-1.44222	0.201546	2.62117	0.00876278	0.129479	ENSAPLG00000009938	ENSG00000133835	HSD17B4	HSD17B4
ENSAPLG00000009550	18.0103	-0.528173	-1.4421	0.354033	1.49188	0.135732	0.394288	ENSAPLG00000009550	ENSG00000102539	MLNR	MLNR
ENSAPLG00000014049	249.328	-0.528119	-1.44205	0.195155	2.70615	0.00680675	0.118858	ENSAPLG00000014049	ENSG00000095464	PDE6C	PDE6C
ENSAPLG00000005771	2132.73	-0.527736	-1.44166	0.284326	1.85609	0.0634405	0.280934	ENSAPLG00000005771	ENSG00000131876	SNRPA1	SNRPA1
ENSAPLG00000014390	1075.86	-0.527709	-1.44164	0.417818	1.26301	0.206585	0.472103	ENSAPLG00000014390	ENSG00000105364	MRPL4	MRPL4
ENSAPLG00000011588	63018.7	-0.527608	-1.44154	0.31963	1.65069	0.0988024	0.339957	ENSAPLG00000011588
ENSAPLG00000005755	1446.61	-0.527532	-1.44146	0.158324	3.33197	0.000862327	0.0564644	ENSAPLG00000005755	ENSG00000162944	RFTN2	RFTN2
ENSAPLG00000007424	7325.97	-0.527478	-1.44141	0.208084	2.53493	0.011247	0.139133	ENSAPLG00000007424	ENSG00000023909		GCLM
ENSAPLG00000016362	35689.9	-0.527439	-1.44137	0.345962	1.52456	0.127369	0.383626	ENSAPLG00000016362
ENSAPLG00000006617	3605.91	-0.527291	-1.44122	0.242145	2.17758	0.029437	0.203172	ENSAPLG00000006617	ENSG00000104412	EMC2	EMC2
ENSAPLG00000013001	55647.7	-0.527257	-1.44119	0.274671	1.9196	0.054909	0.263751	ENSAPLG00000013001	ENSG00000169439	SDC2	SDC2
ENSAPLG00000011264	69.3781	-0.527139	-1.44107	0.516191	1.02121	0.307155	0.571237	ENSAPLG00000011264	ENSG00000130598	TNNI2	TNNI2
ENSAPLG00000007343	1818.27	-0.527116	-1.44105	0.273472	1.9275	0.0539176	0.261644	ENSAPLG00000007343	ENSG00000112186	CAP2	CAP2
ENSAPLG00000006066	216.889	-0.52671	-1.44064	0.330971	1.59141	0.111518	0.360049	ENSAPLG00000006066	ENSG00000168619		ADAM18
ENSAPLG00000012099	432.829	-0.526432	-1.44036	0.181757	2.89635	0.00377529	0.0990682	ENSAPLG00000012099
ENSAPLG00000008765	2509.66	-0.526196	-1.44013	0.21137	2.48945	0.012794	0.14724	ENSAPLG00000008765	ENSG00000164331	ANKRA2	ANKRA2
ENSAPLG00000009122	13.057	-0.52609	-1.44002	0.588337	0.8942	0.371215	0.626064	ENSAPLG00000009122	ENSG00000169903	TM4SF4	TM4SF4
ENSAPLG00000007118	37.4475	-0.525823	-1.43975	0.312744	1.68132	0.0927005	0.333288	ENSAPLG00000007118	ENSG00000052850	ALX4	ALX4
ENSAPLG00000015635	18246.8	-0.525771	-1.4397	0.175985	2.9876	0.0028118	0.0937974	ENSAPLG00000015635	ENSG00000159692	CTBP1	CTBP1
ENSAPLG00000013534	2502.9	-0.52553	-1.43946	0.204953	2.56416	0.0103427	0.135356	ENSAPLG00000013534	ENSG00000074842	MYDGF	MYDGF
ENSAPLG00000009210	5940.55	-0.525409	-1.43934	0.25566	2.0551	0.039869	0.228865	ENSAPLG00000009210	ENSG00000102898	NUTF2	NUTF2
ENSAPLG00000004644	7344.21	-0.525368	-1.4393	0.264805	1.98398	0.0472576	0.24755	ENSAPLG00000004644	ENSG00000109472	CPE	CPE
ENSAPLG00000012342	1714.44	-0.525096	-1.43903	0.23184	2.26491	0.0235181	0.186249	ENSAPLG00000012342	ENSG00000077713	SLC25A43	SLC25A43
ENSAPLG00000008542	4182.33	-0.525009	-1.43894	0.219085	2.39638	0.0165581	0.163659	ENSAPLG00000008542	ENSG00000198270	TMEM116	TMEM116
ENSAPLG00000012653	1572.93	-0.524885	-1.43882	0.260154	2.01759	0.0436337	0.239022	ENSAPLG00000012653
ENSAPLG00000003545	379	-0.524749	-1.43868	0.334223	1.57006	0.116402	0.367251	ENSAPLG00000003545
ENSAPLG00000001457	149.261	-0.524665	-1.4386	0.305501	1.71739	0.0859076	0.322558	ENSAPLG00000001457
ENSAPLG00000009970	2698.07	-0.524663	-1.4386	0.318738	1.64606	0.0997508	0.341286	ENSAPLG00000009970	ENSG00000166340		TPP1
ENSAPLG00000010006	6353.44	-0.523886	-1.43782	0.256292	2.0441	0.0409435	0.232106	ENSAPLG00000010006	ENSG00000126067	PSMB2	PSMB2
ENSAPLG00000015463	4180.87	-0.523749	-1.43769	0.273772	1.91308	0.0557373	0.26505	ENSAPLG00000015463	ENSG00000184752	NDUFA12	NDUFA12
ENSAPLG00000013671	3929.44	-0.523719	-1.43766	0.167812	3.12087	0.00180315	0.0811077	ENSAPLG00000013671	ENSG00000154001	PPP2R5E	PPP2R5E
ENSAPLG00000007419	5035.55	-0.523697	-1.43763	0.175918	2.97694	0.00291143	0.0953225	ENSAPLG00000007419	ENSG00000082781	ITGB5	ITGB5
ENSAPLG00000000730	201.069	-0.523682	-1.43762	0.341288	1.53443	0.124925	0.380723	ENSAPLG00000000730	ENSG00000126254		RBM42
ENSAPLG00000009353	256.342	-0.523603	-1.43754	0.182747	2.86518	0.00416775	0.10227	ENSAPLG00000009353	ENSG00000188467	SLC24A5	SLC24A5
ENSAPLG00000005584	8156.94	-0.52301	-1.43695	0.187795	2.78501	0.00535261	0.108072	ENSAPLG00000005584	ENSG00000258102		MAP1LC3B2
ENSAPLG00000014965	9239.2	-0.52258	-1.43652	0.198791	2.6288	0.00856879	0.128927	ENSAPLG00000014965	ENSG00000117906	RCN2	RCN2
ENSAPLG00000002145	10057.4	-0.522485	-1.43643	0.217887	2.39797	0.0164862	0.163215	ENSAPLG00000002145	ENSG00000137876	RSL24D1	RSL24D1
ENSAPLG00000015677	6178.41	-0.522003	-1.43595	0.351842	1.48363	0.137907	0.396375	ENSAPLG00000015677	ENSG00000110492	MDK	MDK
ENSAPLG00000014192	20547.1	-0.521701	-1.43565	0.169767	3.07304	0.00211891	0.0846076	ENSAPLG00000014192	ENSG00000099246	RAB18	RAB18
ENSAPLG00000005745	6308.59	-0.52157	-1.43552	0.378176	1.37917	0.167841	0.430218	ENSAPLG00000005745	ENSG00000147872	PLIN2	PLIN2
ENSAPLG00000008082	12424.5	-0.521245	-1.43519	0.235798	2.21055	0.0270667	0.1968	ENSAPLG00000008082	ENSG00000178127	NDUFV2	NDUFV2
ENSAPLG00000009560	13913.1	-0.521239	-1.43519	0.292685	1.78089	0.074931	0.30298	ENSAPLG00000009560	ENSG00000047315	POLR2B	POLR2B
ENSAPLG00000004168	427.275	-0.520971	-1.43492	0.177963	2.92741	0.00341801	0.0990682	ENSAPLG00000004168	ENSG00000135838	NPL	NPL
ENSAPLG00000001879	1257.71	-0.520816	-1.43477	0.269716	1.93097	0.0534862	0.260326	ENSAPLG00000001879	ENSG00000121966	CXCR4	CXCR4
ENSAPLG00000007525	3065.62	-0.520651	-1.4346	0.281351	1.85054	0.0642359	0.282598	ENSAPLG00000007525	ENSG00000131368	MRPS25	MRPS25
ENSAPLG00000011401	3645.43	-0.520518	-1.43447	0.184727	2.81777	0.00483585	0.106954	ENSAPLG00000011401
ENSAPLG00000014511	870.596	-0.520459	-1.43441	0.336421	1.54705	0.121852	0.37573	ENSAPLG00000014511	ENSG00000148832	PAOX	PAOX
ENSAPLG00000014745	2281.75	-0.520411	-1.43436	0.286093	1.81903	0.0689074	0.291343	ENSAPLG00000014745	ENSG00000183684	ALYREF	ALYREF
ENSAPLG00000000779	443.662	-0.520044	-1.434	0.382399	1.35995	0.173845	0.437393	ENSAPLG00000000779	ENSG00000099203	TMED1	TMED1
ENSAPLG00000015379	2684.56	-0.519896	-1.43385	0.211132	2.46242	0.0138002	0.152851	ENSAPLG00000015379	ENSG00000162889	MAPKAPK2	MAPKAPK2
ENSAPLG00000003735	860.642	-0.519877	-1.43383	0.281171	1.84897	0.0644624	0.282805	ENSAPLG00000003735	ENSG00000137161		CNPY3
ENSAPLG00000004245	4400.3	-0.519798	-1.43375	0.311316	1.66968	0.0949831	0.336871	ENSAPLG00000004245	ENSG00000277791	PSMB3	PSMB3
ENSAPLG00000003926	2519.77	-0.519797	-1.43375	0.221639	2.34524	0.0190148	0.172291	ENSAPLG00000003926	ENSG00000168824	NSG1	NSG1
ENSAPLG00000012752	305.427	-0.519488	-1.43345	0.276155	1.88115	0.0599517	0.273182	ENSAPLG00000012752	ENSG00000185507	IRF7	IRF7
ENSAPLG00000008156	321.837	-0.519257	-1.43322	0.282067	1.8409	0.0656361	0.284075	ENSAPLG00000008156	ENSG00000164089	ETNPPL	ETNPPL
ENSAPLG00000010282	568.034	-0.519184	-1.43314	0.281624	1.84353	0.065251	0.283573	ENSAPLG00000010282
ENSAPLG00000010658	14043.2	-0.519047	-1.43301	0.188638	2.75155	0.00593144	0.111266	ENSAPLG00000010658
ENSAPLG00000015508	7033.15	-0.519013	-1.43297	0.332567	1.56063	0.118612	0.370259	ENSAPLG00000015508	ENSG00000119013	NDUFB3	NDUFB3
ENSAPLG00000015854	2151.24	-0.518912	-1.43287	0.440947	1.17681	0.23927	0.507382	ENSAPLG00000015854	ENSG00000160948		VPS28
ENSAPLG00000010878	4116.37	-0.518864	-1.43283	0.185562	2.79618	0.00517104	0.107763	ENSAPLG00000010878	ENSG00000106049	HIBADH	HIBADH
ENSAPLG00000012662	4885.5	-0.518724	-1.43269	0.281567	1.84228	0.0654344	0.283889	ENSAPLG00000012662	ENSG00000198832	SELENOM	SELENOM
ENSAPLG00000013428	14850	-0.518437	-1.4324	0.244897	2.11696	0.0342635	0.21472	ENSAPLG00000013428	ENSG00000116459	ATP5PB	ATP5PB
ENSAPLG00000008052	776.319	-0.518436	-1.4324	0.231046	2.24387	0.024841	0.189909	ENSAPLG00000008052	ENSG00000162373	BEND5	BEND5
ENSAPLG00000010577	3361.63	-0.518229	-1.4322	0.247909	2.0904	0.0365818	0.221306	ENSAPLG00000010577	ENSG00000113048	MRPS27	MRPS27
ENSAPLG00000016274	469.238	-0.51802	-1.43199	0.36676	1.41242	0.157826	0.418921	ENSAPLG00000016274	ENSG00000125337	KIF25	KIF25
ENSAPLG00000006424	8787.22	-0.517912	-1.43188	0.166105	3.11798	0.00182096	0.0811424	ENSAPLG00000006424
ENSAPLG00000003198	3061.71	-0.517903	-1.43187	0.274866	1.8842	0.0595378	0.271909	ENSAPLG00000003198	ENSG00000111906	HDDC2	HDDC2
ENSAPLG00000006663	700.852	-0.51771	-1.43168	0.293462	1.76415	0.0777074	0.308388	ENSAPLG00000006663	ENSG00000072182		ASIC4
ENSAPLG00000008231	1566.98	-0.517454	-1.43143	0.299269	1.72906	0.0837978	0.319041	ENSAPLG00000008231	ENSG00000214941	ZSWIM7	ZSWIM7
ENSAPLG00000005947	6069.61	-0.517407	-1.43138	0.319406	1.6199	0.105253	0.350071	ENSAPLG00000005947	ENSG00000140104	CLBA1	CLBA1
ENSAPLG00000003053	6231	-0.51736	-1.43133	0.141187	3.66436	0.000247959	0.0329047	ENSAPLG00000003053	ENSG00000133789	SWAP70	SWAP70
ENSAPLG00000005641	53140.9	-0.517356	-1.43133	0.361216	1.43226	0.152068	0.413224	ENSAPLG00000005641	ENSG00000122026	RPL21	RPL21
ENSAPLG00000002832	2011.29	-0.517145	-1.43112	0.230489	2.24368	0.0248528	0.189909	ENSAPLG00000002832	ENSG00000166483	WEE1	WEE1
ENSAPLG00000002231	139.355	-0.517062	-1.43104	0.254447	2.03211	0.042143	0.234766	ENSAPLG00000002231	ENSG00000172172		MRPL13
ENSAPLG00000014873	112.485	-0.516923	-1.4309	0.253485	2.03926	0.0414237	0.233297	ENSAPLG00000014873	ENSG00000007402		CACNA2D2
ENSAPLG00000010562	376.927	-0.516884	-1.43086	0.373302	1.38463	0.166167	0.428235	ENSAPLG00000010562	ENSG00000167286		CD3D
ENSAPLG00000010598	195.755	-0.516776	-1.43075	0.402949	1.28249	0.199672	0.464617	ENSAPLG00000010598	ENSG00000173653		RCE1
ENSAPLG00000002453	21.9914	-0.516677	-1.43066	0.536177	0.96363	0.335232	0.596499	ENSAPLG00000002453	ENSG00000188897		AC099489.1
ENSAPLG00000012968	1050.92	-0.516563	-1.43054	0.253287	2.03944	0.0414063	0.233297	ENSAPLG00000012968	ENSG00000100865	CINP	CINP
ENSAPLG00000016226	11500.2	-0.516524	-1.4305	0.245662	2.10258	0.0355025	0.219065	ENSAPLG00000016226	ENSG00000107223	EDF1	EDF1
ENSAPLG00000014365	5592.4	-0.516044	-1.43003	0.183771	2.80808	0.00498376	0.107331	ENSAPLG00000014365	ENSG00000155957		TMBIM4
ENSAPLG00000014473	6401.97	-0.515872	-1.42986	0.274693	1.878	0.0603817	0.27417	ENSAPLG00000014473	ENSG00000100196	KDELR3	KDELR3
ENSAPLG00000006596	909.021	-0.515677	-1.42967	0.274584	1.87803	0.0603769	0.27417	ENSAPLG00000006596	ENSG00000204103	MAFB	MAFB
ENSAPLG00000014535	5427.57	-0.515499	-1.42949	0.239214	2.15497	0.0311644	0.20743	ENSAPLG00000014535	ENSG00000075239	ACAT1	ACAT1
ENSAPLG00000014692	2410.65	-0.514933	-1.42893	0.199794	2.57732	0.00995706	0.133373	ENSAPLG00000014692	ENSG00000139793	MBNL2	MBNL2
ENSAPLG00000015918	65.4489	-0.514902	-1.4289	0.406405	1.26697	0.205166	0.470548	ENSAPLG00000015918	ENSG00000069482	GAL	GAL
ENSAPLG00000012736	10819.6	-0.514774	-1.42877	0.227769	2.26007	0.023817	0.187566	ENSAPLG00000012736	ENSG00000162627	SNX7	SNX7
ENSAPLG00000012574	268.869	-0.51472	-1.42872	0.287073	1.793	0.0729736	0.298707	ENSAPLG00000012574
ENSAPLG00000000856	91.5133	-0.51454	-1.42854	0.3711	1.38653	0.165587	0.427851	ENSAPLG00000000856	ENSG00000102125		TAZ
ENSAPLG00000009626	12329.3	-0.514528	-1.42853	0.269395	1.90994	0.0561414	0.265938	ENSAPLG00000009626	ENSG00000163584	RPL22L1	RPL22L1
ENSAPLG00000008872	9761.31	-0.514241	-1.42824	0.275725	1.86505	0.0621743	0.278465	ENSAPLG00000008872	ENSG00000103035	PSMD7	PSMD7
ENSAPLG00000001999	12360.9	-0.514036	-1.42804	0.323698	1.58801	0.112284	0.361178	ENSAPLG00000001999	ENSG00000198959		TGM2
ENSAPLG00000008373	38420.5	-0.513989	-1.42799	0.212831	2.41501	0.0157349	0.160616	ENSAPLG00000008373	ENSG00000134308	YWHAQ	YWHAQ
ENSAPLG00000008913	36759	-0.513833	-1.42784	0.190248	2.70086	0.00691598	0.119877	ENSAPLG00000008913	ENSG00000142192	APP	APP
ENSAPLG00000012969	4549.71	-0.513791	-1.4278	0.287692	1.78591	0.0741145	0.300871	ENSAPLG00000012969	ENSG00000113811	SELENOK	SELENOK
ENSAPLG00000013262	3262.78	-0.513724	-1.42773	0.189047	2.71744	0.00657883	0.116459	ENSAPLG00000013262	ENSG00000115415		STAT1
ENSAPLG00000002947	2182.48	-0.513495	-1.4275	0.23175	2.21573	0.0267102	0.195837	ENSAPLG00000002947
ENSAPLG00000014600	1064.15	-0.513491	-1.4275	0.225803	2.27407	0.022962	0.184531	ENSAPLG00000014600	ENSG00000163636		PSMD6
ENSAPLG00000009936	970.304	-0.512952	-1.42697	0.335721	1.52791	0.126535	0.382652	ENSAPLG00000009936	ENSG00000169231	THBS3	THBS3
ENSAPLG00000008553	3983.97	-0.512879	-1.42689	0.245019	2.09322	0.0363291	0.220579	ENSAPLG00000008553
ENSAPLG00000009423	9940.75	-0.512713	-1.42673	0.174229	2.94276	0.00325305	0.0989487	ENSAPLG00000009423	ENSG00000114744	COMMD2	COMMD2
ENSAPLG00000015931	2015.74	-0.512532	-1.42655	0.24122	2.12475	0.0336076	0.213064	ENSAPLG00000015931
ENSAPLG00000000597	3495.9	-0.512488	-1.42651	0.264368	1.93854	0.052557	0.259496	ENSAPLG00000000597	ENSG00000145354	CISD2	CISD2
ENSAPLG00000001183	618.922	-0.512378	-1.4264	0.210088	2.43888	0.014733	0.156093	ENSAPLG00000001183
ENSAPLG00000001032	4666.35	-0.512375	-1.4264	0.17629	2.90644	0.00365571	0.0990682	ENSAPLG00000001032	ENSG00000186106	ANKRD46	ANKRD46
ENSAPLG00000002463	4399.96	-0.512312	-1.42633	0.222304	2.30455	0.0211917	0.178358	ENSAPLG00000002463	ENSG00000196151	WDSUB1	WDSUB1
ENSAPLG00000003227	2265.85	-0.512286	-1.42631	0.33283	1.53918	0.12376	0.379281	ENSAPLG00000003227	ENSG00000111445	RFC5	RFC5
ENSAPLG00000012728	9.67659	-0.51219	-1.42621	0.477801	1.07197	0.283732	0.549139	ENSAPLG00000012728
ENSAPLG00000002646	595.654	-0.512164	-1.42619	0.21465	2.38605	0.0170307	0.164537	ENSAPLG00000002646	ENSG00000163710	PCOLCE2	PCOLCE2
ENSAPLG00000003362	93.5354	-0.512113	-1.42614	0.429679	1.19185	0.23332	0.502679	ENSAPLG00000003362
ENSAPLG00000007551	34567.1	-0.511724	-1.42575	0.23259	2.20011	0.0277989	0.198715	ENSAPLG00000007551
ENSAPLG00000016349	9783.66	-0.511692	-1.42572	0.270887	1.88895	0.0588989	0.270038	ENSAPLG00000016349	ENSG00000143153	ATP1B1	ATP1B1
ENSAPLG00000007544	579.888	-0.51169	-1.42572	0.248436	2.05965	0.0394324	0.228111	ENSAPLG00000007544	ENSG00000164610	RP9	RP9
ENSAPLG00000005824	44844.7	-0.511683	-1.42571	0.354846	1.44198	0.149307	0.408787	ENSAPLG00000005824	ENSG00000198755	RPL10A	RPL10A
ENSAPLG00000004740	24.755	-0.511629	-1.42566	0.600278	0.852321	0.394036	0.644455	ENSAPLG00000004740	ENSG00000112818		MEP1A
ENSAPLG00000002792	209.762	-0.5115	-1.42553	0.38016	1.34549	0.178469	0.443008	ENSAPLG00000002792	ENSG00000188730	VWC2	VWC2
ENSAPLG00000016125	5235.27	-0.511242	-1.42528	0.29478	1.73431	0.0828623	0.317101	ENSAPLG00000016125	ENSG00000163431	LMOD1	LMOD1
ENSAPLG00000010885	11488.9	-0.511216	-1.42525	0.248817	2.05459	0.0399188	0.228865	ENSAPLG00000010885	ENSG00000135334	AKIRIN2	AKIRIN2
ENSAPLG00000016314	6008.88	-0.511194	-1.42523	0.172217	2.96831	0.00299446	0.0966285	ENSAPLG00000016314
ENSAPLG00000015099	11646.9	-0.511131	-1.42517	0.256145	1.99547	0.0459914	0.244069	ENSAPLG00000015099	ENSG00000091164	TXNL1	TXNL1
ENSAPLG00000013491	1964.37	-0.510851	-1.42489	0.266373	1.91781	0.0551357	0.264073	ENSAPLG00000013491	ENSG00000143633	C1orf131	C1orf131
ENSAPLG00000004048	5790.51	-0.510793	-1.42483	0.174519	2.92686	0.00342407	0.0990682	ENSAPLG00000004048	ENSG00000168300	PCMTD1	PCMTD1
ENSAPLG00000004100	1077.45	-0.510653	-1.42469	0.323611	1.57799	0.114569	0.365216	ENSAPLG00000004100	ENSG00000183763		TRAIP
ENSAPLG00000004752	765.269	-0.510331	-1.42438	0.219166	2.32851	0.0198852	0.17501	ENSAPLG00000004752
ENSAPLG00000012621	42082.5	-0.510116	-1.42416	0.225012	2.26706	0.0233863	0.186143	ENSAPLG00000012621	ENSG00000049323	LTBP1	LTBP1
ENSAPLG00000001333	41.0561	-0.510074	-1.42412	0.413884	1.23241	0.217797	0.485826	ENSAPLG00000001333
ENSAPLG00000011814	864.193	-0.510071	-1.42412	0.266537	1.9137	0.0556586	0.26505	ENSAPLG00000011814	ENSG00000160767	FAM189B	FAM189B
ENSAPLG00000015869	1837.12	-0.510047	-1.4241	0.194356	2.62429	0.008683	0.129063	ENSAPLG00000015869	ENSG00000143324	XPR1	XPR1
ENSAPLG00000004810	3646.5	-0.509961	-1.42401	0.169157	3.01473	0.00257212	0.0904976	ENSAPLG00000004810	ENSG00000017260		ATP2C1
ENSAPLG00000006404	3700.66	-0.509921	-1.42397	0.35971	1.41759	0.156311	0.417342	ENSAPLG00000006404	ENSG00000167863	ATP5PD	ATP5PD
ENSAPLG00000011969	10639.9	-0.509687	-1.42374	0.206848	2.46407	0.0137371	0.152563	ENSAPLG00000011969	ENSG00000122565	CBX3	CBX3
ENSAPLG00000012685	721.207	-0.50963	-1.42368	0.178735	2.85131	0.00435398	0.103112	ENSAPLG00000012685	ENSG00000104714	ERICH1	ERICH1
ENSAPLG00000011679	442.1	-0.509547	-1.4236	0.225649	2.25814	0.0239369	0.188114	ENSAPLG00000011679
ENSAPLG00000006351	1221.98	-0.509249	-1.42331	0.236655	2.15186	0.0314082	0.208367	ENSAPLG00000006351	ENSG00000251503		CENPS-CORT
ENSAPLG00000008532	167.999	-0.509236	-1.4233	0.397811	1.2801	0.200511	0.465522	ENSAPLG00000008532	ENSG00000132623	ANKEF1	ANKEF1
ENSAPLG00000001173	863.852	-0.509179	-1.42324	0.260661	1.95342	0.0507703	0.255304	ENSAPLG00000001173	ENSG00000006638	TBXA2R	TBXA2R
ENSAPLG00000011035	29651.7	-0.508199	-1.42227	0.182232	2.78875	0.00529118	0.107763	ENSAPLG00000011035	ENSG00000078369	GNB1	GNB1
ENSAPLG00000012659	88.3949	-0.507941	-1.42202	0.297061	1.70989	0.0872869	0.324041	ENSAPLG00000012659
ENSAPLG00000016407	663.461	-0.507792	-1.42187	0.297466	1.70706	0.0878112	0.324367	ENSAPLG00000016407	ENSG00000253304		TMEM200B
ENSAPLG00000006338	4242.16	-0.507769	-1.42185	0.208139	2.43957	0.0147049	0.15608	ENSAPLG00000006338	ENSG00000074319	TSG101	TSG101
ENSAPLG00000014865	4456.17	-0.507763	-1.42184	0.0884968	5.73764	9.60032e-09	4.52623e-05	ENSAPLG00000014865	ENSG00000132669	RIN2	RIN2
ENSAPLG00000009816	6313.43	-0.507751	-1.42183	0.335223	1.51467	0.129857	0.386849	ENSAPLG00000009816	ENSG00000163463	KRTCAP2	KRTCAP2
ENSAPLG00000013651	3309.12	-0.507642	-1.42172	0.230454	2.20279	0.0276096	0.198329	ENSAPLG00000013651	ENSG00000168522	FNTA	FNTA
ENSAPLG00000006317	478.528	-0.507574	-1.42166	0.320487	1.58376	0.113249	0.362972	ENSAPLG00000006317
ENSAPLG00000003883	337.95	-0.507465	-1.42155	0.295677	1.71628	0.086111	0.322842	ENSAPLG00000003883	ENSG00000203546		AL139353.1
ENSAPLG00000005168	62197.8	-0.507463	-1.42155	0.217682	2.33121	0.0197422	0.174288	ENSAPLG00000005168
ENSAPLG00000007132	2975.05	-0.50729	-1.42138	0.194827	2.60379	0.00921989	0.13129	ENSAPLG00000007132	ENSG00000100711	ZFYVE21	ZFYVE21
ENSAPLG00000004648	2681.39	-0.50727	-1.42136	0.203569	2.49188	0.0127069	0.146791	ENSAPLG00000004648	ENSG00000197006	METTL9	METTL9
ENSAPLG00000008022	1796.37	-0.507254	-1.42134	0.323584	1.56761	0.116972	0.367901	ENSAPLG00000008022	ENSG00000148335	NTMT1	NTMT1
ENSAPLG00000010655	31.635	-0.50689	-1.42098	0.295688	1.71427	0.0864783	0.323155	ENSAPLG00000010655	ENSG00000099822		HCN2
ENSAPLG00000013303	2421.05	-0.506717	-1.42081	0.177851	2.8491	0.00438427	0.103112	ENSAPLG00000013303	ENSG00000155324		GRAMD2B
ENSAPLG00000007436	818.117	-0.506692	-1.42079	0.197101	2.57071	0.0101489	0.134532	ENSAPLG00000007436	ENSG00000166582		CENPV
ENSAPLG00000013899	2837.95	-0.50657	-1.42067	0.254221	1.99264	0.0463013	0.244726	ENSAPLG00000013899	ENSG00000135972	MRPS9	MRPS9
ENSAPLG00000010864	27054.8	-0.506236	-1.42034	0.230583	2.19547	0.0281302	0.199616	ENSAPLG00000010864	ENSG00000143870	PDIA6	PDIA6
ENSAPLG00000006537	731.122	-0.506154	-1.42026	0.198858	2.5453	0.0109183	0.138377	ENSAPLG00000006537	ENSG00000196968	FUT11	FUT11
ENSAPLG00000009914	376.5	-0.506086	-1.42019	0.133551	3.78947	0.000150971	0.0259446	ENSAPLG00000009914	ENSG00000166173	LARP6	LARP6
ENSAPLG00000016068	21582.9	-0.506018	-1.42012	0.23703	2.13482	0.0327754	0.211775	ENSAPLG00000016068
ENSAPLG00000005770	16665.4	-0.505833	-1.41994	0.230254	2.19685	0.028031	0.199332	ENSAPLG00000005770	ENSG00000185883	ATP6V0C	ATP6V0C
ENSAPLG00000006388	282.435	-0.505775	-1.41989	0.596543	0.847842	0.396526	0.645764	ENSAPLG00000006388	ENSG00000165810		BTNL9
ENSAPLG00000004161	10923.9	-0.505723	-1.41983	0.23969	2.10991	0.0348662	0.216768	ENSAPLG00000004161	ENSG00000256646		AC010132.3
ENSAPLG00000006486	4735.45	-0.505722	-1.41983	0.175867	2.87559	0.00403267	0.101333	ENSAPLG00000006486	ENSG00000150457	LATS2	LATS2
ENSAPLG00000012507	2677.49	-0.505559	-1.41967	0.187882	2.69084	0.00712726	0.120506	ENSAPLG00000012507	ENSG00000178202	KDELC2	KDELC2
ENSAPLG00000003352	15676.7	-0.505558	-1.41967	0.229221	2.20555	0.0274154	0.197536	ENSAPLG00000003352	ENSG00000197043	ANXA6	ANXA6
ENSAPLG00000003690	1403.88	-0.505524	-1.41964	0.323682	1.56179	0.118338	0.369881	ENSAPLG00000003690
ENSAPLG00000012297	78870.2	-0.505197	-1.41932	0.425963	1.18601	0.235618	0.504173	ENSAPLG00000012297	ENSG00000148795	CYP17A1	CYP17A1
ENSAPLG00000005601	50757.1	-0.504985	-1.41911	0.279838	1.80456	0.0711439	0.295813	ENSAPLG00000005601	ENSG00000147604		RPL7
ENSAPLG00000006275	2503.65	-0.504983	-1.41911	0.288736	1.74894	0.0803006	0.313043	ENSAPLG00000006275	ENSG00000107719	PALD1	PALD1
ENSAPLG00000015556	1396.66	-0.504838	-1.41896	0.266015	1.89778	0.0577248	0.268187	ENSAPLG00000015556	ENSG00000123353	ORMDL2	ORMDL2
ENSAPLG00000011160	436.612	-0.504757	-1.41888	0.272929	1.84941	0.0643986	0.282805	ENSAPLG00000011160	ENSG00000106113	CRHR2	CRHR2
ENSAPLG00000016421	4762.29	-0.504437	-1.41857	0.396498	1.27223	0.203292	0.468758	ENSAPLG00000016421	ENSG00000143196	DPT	DPT
ENSAPLG00000015343	1327.81	-0.504161	-1.4183	0.168477	2.99246	0.00276743	0.0934227	ENSAPLG00000015343	ENSG00000137944	KYAT3	KYAT3
ENSAPLG00000007190	1256.77	-0.503795	-1.41794	0.2596	1.94066	0.0522999	0.259366	ENSAPLG00000007190	ENSG00000107295	SH3GL2	SH3GL2
ENSAPLG00000008597	11713.7	-0.50334	-1.41749	0.28748	1.75087	0.0799679	0.312449	ENSAPLG00000008597	ENSG00000155368	DBI	DBI
ENSAPLG00000007846	10650.8	-0.503177	-1.41733	0.243384	2.06742	0.0386945	0.226508	ENSAPLG00000007846	ENSG00000256206		AC018523.2
ENSAPLG00000015655	1702.01	-0.503161	-1.41732	0.285063	1.76509	0.0775494	0.30821	ENSAPLG00000015655	ENSG00000150977	RILPL2	RILPL2
ENSAPLG00000001058	68.6171	-0.503155	-1.41731	0.273231	1.8415	0.0655486	0.283889	ENSAPLG00000001058
ENSAPLG00000009343	12421.1	-0.503053	-1.41721	0.286148	1.75802	0.0787446	0.3105	ENSAPLG00000009343	ENSG00000110955		ATP5F1B
ENSAPLG00000009610	190.593	-0.502724	-1.41689	0.35956	1.39816	0.162064	0.423392	ENSAPLG00000009610
ENSAPLG00000006665	9512.54	-0.502378	-1.41655	0.180229	2.78744	0.00531263	0.107763	ENSAPLG00000006665	ENSG00000101558	VAPA	VAPA
ENSAPLG00000007839	2355.68	-0.502239	-1.41641	0.247381	2.03023	0.0423334	0.235053	ENSAPLG00000007839	ENSG00000133773	CCDC59	CCDC59
ENSAPLG00000003656	151891	-0.502096	-1.41627	0.270694	1.85485	0.063618	0.281352	ENSAPLG00000003656	ENSG00000140416	TPM1	TPM1
ENSAPLG00000002127	114.526	-0.502061	-1.41624	0.340074	1.47633	0.139855	0.398412	ENSAPLG00000002127	ENSG00000176136	MC5R	MC5R
ENSAPLG00000010527	4274.54	-0.501944	-1.41612	0.169801	2.95607	0.00311587	0.0975018	ENSAPLG00000010527	ENSG00000124214	STAU1	STAU1
ENSAPLG00000014438	4207.86	-0.501909	-1.41609	0.235672	2.12969	0.033197	0.2124	ENSAPLG00000014438	ENSG00000183434		TFDP3
ENSAPLG00000012417	403.668	-0.50173	-1.41591	0.209555	2.39426	0.0166539	0.163805	ENSAPLG00000012417
ENSAPLG00000005931	2312.3	-0.50166	-1.41584	0.27576	1.81919	0.068882	0.291343	ENSAPLG00000005931	ENSG00000137675	MMP27	MMP27
ENSAPLG00000014652	14769.7	-0.501599	-1.41578	0.332727	1.50754	0.131673	0.389538	ENSAPLG00000014652	ENSG00000124172	ATP5F1E	ATP5F1E
ENSAPLG00000016031	10670.9	-0.501486	-1.41567	0.23024	2.1781	0.0293983	0.203032	ENSAPLG00000016031	ENSG00000111328	CDK2AP1	CDK2AP1
ENSAPLG00000009234	471.73	-0.501273	-1.41546	0.455424	1.10067	0.271039	0.537841	ENSAPLG00000009234
ENSAPLG00000010445	4798.16	-0.501185	-1.41538	0.368173	1.36128	0.173427	0.437246	ENSAPLG00000010445	ENSG00000100387	RBX1	RBX1
ENSAPLG00000010917	922.538	-0.501062	-1.41525	0.269846	1.85685	0.0633331	0.280634	ENSAPLG00000010917	ENSG00000147113	CXorf36	CXorf36
ENSAPLG00000013583	863.145	-0.500982	-1.41518	0.201737	2.48334	0.0130158	0.148704	ENSAPLG00000013583	ENSG00000103426		CORO7-PAM16
ENSAPLG00000004857	4669.65	-0.500267	-1.41448	0.191513	2.61218	0.00899671	0.130434	ENSAPLG00000004857	ENSG00000154582	ELOC	ELOC
ENSAPLG00000012972	10930.9	-0.50018	-1.41439	0.255545	1.9573	0.0503118	0.254419	ENSAPLG00000012972	ENSG00000101182	PSMA7	PSMA7
ENSAPLG00000002711	1241.99	-0.500121	-1.41433	0.210458	2.37635	0.0174851	0.166784	ENSAPLG00000002711
ENSAPLG00000007021	8413.75	-0.50012	-1.41433	0.334924	1.49323	0.135376	0.393821	ENSAPLG00000007021	ENSG00000241468	ATP5MF	ATP5MF
ENSAPLG00000013122	25.9744	-0.500085	-1.4143	0.731929	0.683243	0.494453	0.715191	ENSAPLG00000013122	ENSG00000108255	CRYBA1	CRYBA1
ENSAPLG00000007379	7.46663	-0.49993	-1.41415	0.664621	0.752204	0.451928	0.684359	ENSAPLG00000007379	ENSG00000118491	ZC2HC1B	ZC2HC1B
ENSAPLG00000008114	19622.4	-0.499626	-1.41385	0.210759	2.37061	0.0177589	0.167853	ENSAPLG00000008114	ENSG00000104763	ASAH1	ASAH1
ENSAPLG00000002275	9354.63	-0.499623	-1.41384	0.249841	1.99976	0.0455263	0.243265	ENSAPLG00000002275	ENSG00000169021	UQCRFS1	UQCRFS1
ENSAPLG00000003162	826.138	-0.49954	-1.41376	0.31826	1.5696	0.116508	0.367278	ENSAPLG00000003162	ENSG00000145423	SFRP2	SFRP2
ENSAPLG00000015874	5020.99	-0.499299	-1.41353	0.285865	1.74663	0.0807022	0.313586	ENSAPLG00000015874	ENSG00000196923	PDLIM7	PDLIM7
ENSAPLG00000006570	4290.86	-0.499102	-1.41333	0.333493	1.49659	0.1345	0.393633	ENSAPLG00000006570	ENSG00000177556	ATOX1	ATOX1
ENSAPLG00000004924	1735.93	-0.499061	-1.41329	0.19501	2.55915	0.0104929	0.135659	ENSAPLG00000004924	ENSG00000188312	CENPP	CENPP
ENSAPLG00000003402	109200	-0.498692	-1.41293	0.289771	1.72098	0.0852536	0.321297	ENSAPLG00000003402	ENSG00000145425	RPS3A	RPS3A
ENSAPLG00000001840	50.8693	-0.498651	-1.41289	0.318496	1.56564	0.117433	0.368736	ENSAPLG00000001840	ENSG00000170473		PYM1
ENSAPLG00000002228	1032.16	-0.498582	-1.41282	0.185175	2.69249	0.00709215	0.120422	ENSAPLG00000002228	ENSG00000197557		TTC30A
ENSAPLG00000004544	1842.85	-0.498582	-1.41282	0.174239	2.86149	0.00421658	0.102297	ENSAPLG00000004544	ENSG00000015153	YAF2	YAF2
ENSAPLG00000002234	255.387	-0.498404	-1.41265	0.318183	1.56641	0.117253	0.368428	ENSAPLG00000002234
ENSAPLG00000013164	1348.5	-0.498342	-1.41259	0.249404	1.99813	0.0457027	0.243599	ENSAPLG00000013164	ENSG00000132570	PCBD2	PCBD2
ENSAPLG00000006120	134236	-0.498339	-1.41259	0.193553	2.57469	0.0100331	0.133937	ENSAPLG00000006120	ENSG00000113140	SPARC	SPARC
ENSAPLG00000008098	12929.6	-0.498327	-1.41257	0.171774	2.90107	0.00371896	0.0990682	ENSAPLG00000008098	ENSG00000120727	PAIP2	PAIP2
ENSAPLG00000002151	2253.74	-0.498309	-1.41256	0.205482	2.42508	0.015305	0.159172	ENSAPLG00000002151	ENSG00000159388	BTG2	BTG2
ENSAPLG00000005444	6300.19	-0.498218	-1.41247	0.293718	1.69624	0.08984	0.32877	ENSAPLG00000005444	ENSG00000143158	MPC2	MPC2
ENSAPLG00000000527	10.9341	-0.497947	-1.4122	0.49586	1.00421	0.315278	0.579107	ENSAPLG00000000527		RF00553
ENSAPLG00000006861	591.579	-0.497846	-1.4121	0.219626	2.26679	0.0234031	0.186172	ENSAPLG00000006861	ENSG00000168461	RAB31	RAB31
ENSAPLG00000012009	11185.2	-0.497684	-1.41195	0.288727	1.72372	0.0847588	0.320849	ENSAPLG00000012009	ENSG00000151500	THYN1	THYN1
ENSAPLG00000008873	5448.65	-0.497457	-1.41172	0.231334	2.15038	0.0315249	0.208945	ENSAPLG00000008873	ENSG00000110696	C11orf58	C11orf58
ENSAPLG00000000981	5049.82	-0.497207	-1.41148	0.286967	1.73263	0.0831616	0.31773	ENSAPLG00000000981	ENSG00000267059		AC005943.1
ENSAPLG00000014108	27.6987	-0.49717	-1.41144	0.4226	1.17646	0.239412	0.507552	ENSAPLG00000014108	ENSG00000183098	GPC6	GPC6
ENSAPLG00000013696	2627.76	-0.497118	-1.41139	0.16708	2.97533	0.0029267	0.0953808	ENSAPLG00000013696	ENSG00000183087	GAS6	GAS6
ENSAPLG00000003986	4377.25	-0.497081	-1.41136	0.158119	3.14372	0.00166816	0.0787412	ENSAPLG00000003986	ENSG00000189403	HMGB1	HMGB1
ENSAPLG00000014846	3139.84	-0.49696	-1.41124	0.184078	2.69973	0.00693959	0.119992	ENSAPLG00000014846	ENSG00000119048	UBE2B	UBE2B
ENSAPLG00000012585	5227.19	-0.496934	-1.41121	0.202519	2.45376	0.0141371	0.154048	ENSAPLG00000012585	ENSG00000105185	PDCD5	PDCD5
ENSAPLG00000006198	40.8212	-0.496522	-1.41081	0.377995	1.31357	0.188992	0.45253	ENSAPLG00000006198	ENSG00000197168	NEK5	NEK5
ENSAPLG00000004225	991.596	-0.496515	-1.4108	0.312795	1.58735	0.112434	0.361178	ENSAPLG00000004225	ENSG00000062485		CS
ENSAPLG00000010391	5661.52	-0.496464	-1.41075	0.240143	2.06736	0.0386999	0.226508	ENSAPLG00000010391	ENSG00000166562	SEC11C	SEC11C
ENSAPLG00000003534	2208.22	-0.496366	-1.41066	0.259482	1.91291	0.0557593	0.26505	ENSAPLG00000003534	ENSG00000175110	MRPS22	MRPS22
ENSAPLG00000012115	4571.18	-0.496361	-1.41065	0.165147	3.00557	0.00265087	0.0921804	ENSAPLG00000012115	ENSG00000222011	FAM185A	FAM185A
ENSAPLG00000008318	5836.67	-0.496344	-1.41063	0.225357	2.20248	0.0276314	0.198329	ENSAPLG00000008318	ENSG00000111237	VPS29	VPS29
ENSAPLG00000007796	5844.44	-0.496123	-1.41042	0.42206	1.17548	0.239803	0.507902	ENSAPLG00000007796
ENSAPLG00000012950	3281.36	-0.495723	-1.41003	0.270508	1.83256	0.0668674	0.287731	ENSAPLG00000012950	ENSG00000143771	CNIH4	CNIH4
ENSAPLG00000011959	64.0102	-0.495567	-1.40987	0.320359	1.54691	0.121884	0.375748	ENSAPLG00000011959	ENSG00000168356		SCN11A
ENSAPLG00000009602	6205.18	-0.494895	-1.40922	0.249891	1.98045	0.0476535	0.248255	ENSAPLG00000009602	ENSG00000127528	KLF2	KLF2
ENSAPLG00000008567	147.511	-0.494846	-1.40917	0.35133	1.40849	0.158986	0.420061	ENSAPLG00000008567	ENSG00000132837	DMGDH	DMGDH
ENSAPLG00000008331	49.8922	-0.494831	-1.40916	0.439937	1.12478	0.260684	0.528543	ENSAPLG00000008331	ENSG00000021300	PLEKHB1	PLEKHB1
ENSAPLG00000008785	25.8395	-0.494562	-1.40889	0.393845	1.25573	0.209215	0.475173	ENSAPLG00000008785
ENSAPLG00000005493	1526.99	-0.494471	-1.4088	0.22633	2.18473	0.0289084	0.201253	ENSAPLG00000005493	ENSG00000155897	ADCY8	ADCY8
ENSAPLG00000003527	2354.61	-0.494463	-1.4088	0.236362	2.09197	0.0364408	0.221101	ENSAPLG00000003527	ENSG00000272741		AC069257.3
ENSAPLG00000014000	2188.64	-0.493991	-1.40834	0.16688	2.96016	0.00307482	0.0971297	ENSAPLG00000014000	ENSG00000131943	C19orf12	C19orf12
ENSAPLG00000012872	14.9323	-0.493828	-1.40818	0.469628	1.05153	0.293015	0.557643	ENSAPLG00000012872	ENSG00000213085	CFAP45	CFAP45
ENSAPLG00000003584	139.476	-0.493758	-1.40811	0.516975	0.95509	0.339532	0.600799	ENSAPLG00000003584	ENSG00000158485		CD1B
ENSAPLG00000004953	5853.01	-0.493422	-1.40778	0.188929	2.61168	0.00900973	0.130434	ENSAPLG00000004953
ENSAPLG00000003347	13374.6	-0.493039	-1.40741	0.224678	2.19443	0.0282047	0.199763	ENSAPLG00000003347	ENSG00000124767	GLO1	GLO1
ENSAPLG00000004080	23.6477	-0.493033	-1.4074	0.413423	1.19257	0.23304	0.50238	ENSAPLG00000004080	ENSG00000116039		ATP6V1B1
ENSAPLG00000008213	11536.8	-0.493027	-1.40739	0.222191	2.21893	0.0264913	0.194949	ENSAPLG00000008213	ENSG00000132963	POMP	POMP
ENSAPLG00000009975	75.1664	-0.493025	-1.40739	0.24881	1.98153	0.0475321	0.247987	ENSAPLG00000009975	ENSG00000164161	HHIP	HHIP
ENSAPLG00000008602	20927.1	-0.492987	-1.40736	0.317381	1.5533	0.120352	0.372798	ENSAPLG00000008602	ENSG00000104529	EEF1D	EEF1D
ENSAPLG00000016154	9.94004	-0.492523	-1.4069	0.435388	1.13123	0.25796	0.52635	ENSAPLG00000016154	ENSG00000100427	MLC1	MLC1
ENSAPLG00000016435	4087.53	-0.492335	-1.40672	0.215607	2.28348	0.0224019	0.182389	ENSAPLG00000016435	ENSG00000117614	SYF2	SYF2
ENSAPLG00000014040	7713.61	-0.492284	-1.40667	0.234342	2.10071	0.0356665	0.219326	ENSAPLG00000014040	ENSG00000197451	HNRNPAB	HNRNPAB
ENSAPLG00000006194	476.429	-0.491996	-1.40639	0.254143	1.9359	0.0528796	0.259592	ENSAPLG00000006194	ENSG00000130772	MED18	MED18
ENSAPLG00000013085	36370	-0.49186	-1.40626	0.336193	1.46303	0.143459	0.402757	ENSAPLG00000013085	ENSG00000177600	RPLP2	RPLP2
ENSAPLG00000010274	438.878	-0.491619	-1.40602	0.190259	2.58395	0.00976758	0.132329	ENSAPLG00000010274
ENSAPLG00000016366	865.97	-0.49158	-1.40598	0.189048	2.60029	0.00931437	0.131348	ENSAPLG00000016366	ENSG00000165633	VSTM4	VSTM4
ENSAPLG00000004434	279.995	-0.491579	-1.40598	0.261891	1.87703	0.0605138	0.274505	ENSAPLG00000004434	ENSG00000172061		LRRC15
ENSAPLG00000006812	606.023	-0.491293	-1.4057	0.220204	2.23108	0.0256759	0.192454	ENSAPLG00000006812	ENSG00000164889		SLC4A2
ENSAPLG00000007707	11011	-0.491179	-1.40559	0.329002	1.49294	0.135454	0.393885	ENSAPLG00000007707
ENSAPLG00000011237	6038.24	-0.491074	-1.40549	0.203109	2.41778	0.0156153	0.160284	ENSAPLG00000011237	ENSG00000159128	IFNGR2	IFNGR2
ENSAPLG00000004727	53.8362	-0.490922	-1.40534	0.353931	1.38706	0.165424	0.427743	ENSAPLG00000004727	ENSG00000109846	CRYAB	CRYAB
ENSAPLG00000010068	23.6969	-0.49089	-1.40531	0.477809	1.02738	0.304244	0.568311	ENSAPLG00000010068	ENSG00000148677	ANKRD1	ANKRD1
ENSAPLG00000000675	1274.94	-0.490765	-1.40519	0.47647	1.03	0.30301	0.567051	ENSAPLG00000000675	ENSG00000175202		HIGD2B
ENSAPLG00000013153	167.389	-0.490673	-1.4051	0.361418	1.35763	0.17458	0.438376	ENSAPLG00000013153	ENSG00000154146	NRGN	NRGN
ENSAPLG00000009437	11535.9	-0.490571	-1.405	0.161181	3.0436	0.00233768	0.0867678	ENSAPLG00000009437	ENSG00000082996	RNF13	RNF13
ENSAPLG00000007243	54785.7	-0.490435	-1.40487	0.255203	1.92175	0.0546375	0.263101	ENSAPLG00000007243	ENSG00000117450	PRDX1	PRDX1
ENSAPLG00000006327	880.78	-0.490365	-1.4048	0.20976	2.33774	0.0194009	0.173058	ENSAPLG00000006327	ENSG00000087884	AAMDC	AAMDC
ENSAPLG00000000951	1081.34	-0.490291	-1.40473	0.225582	2.17345	0.0297466	0.204112	ENSAPLG00000000951	ENSG00000164484	TMEM200A	TMEM200A
ENSAPLG00000012711	1179.05	-0.49029	-1.40473	0.248897	1.96985	0.0488551	0.250532	ENSAPLG00000012711	ENSG00000166592	RRAD	RRAD
ENSAPLG00000013632	1610.75	-0.490273	-1.40471	0.136249	3.59837	0.000320222	0.0374315	ENSAPLG00000013632	ENSG00000028137	TNFRSF1B	TNFRSF1B
ENSAPLG00000002695	4908.38	-0.490078	-1.40452	0.154626	3.16944	0.00152733	0.0760654	ENSAPLG00000002695	ENSG00000121749	TBC1D15	TBC1D15
ENSAPLG00000012649	6192.36	-0.489767	-1.40422	0.254929	1.92119	0.0547073	0.263101	ENSAPLG00000012649	ENSG00000166595	FAM96B	FAM96B
ENSAPLG00000000630	2824.93	-0.489595	-1.40405	0.304352	1.60865	0.107693	0.353822	ENSAPLG00000000630	ENSG00000174021	GNG5	GNG5
ENSAPLG00000003382	3342.8	-0.48945	-1.40391	0.338318	1.44672	0.147976	0.407463	ENSAPLG00000003382	ENSG00000120333	MRPS14	MRPS14
ENSAPLG00000005987	23.6523	-0.489449	-1.40391	0.427978	1.14363	0.252776	0.520722	ENSAPLG00000005987	ENSG00000196611		MMP1
ENSAPLG00000007845	5133.33	-0.489151	-1.40362	0.189286	2.58418	0.00976099	0.132329	ENSAPLG00000007845	ENSG00000135900	MRPL44	MRPL44
ENSAPLG00000014918	47.5266	-0.4891	-1.40357	0.425151	1.15041	0.249973	0.518495	ENSAPLG00000014918	ENSG00000163013	FBXO41	FBXO41
ENSAPLG00000014076	1076.75	-0.489092	-1.40356	0.295827	1.6533	0.098269	0.339501	ENSAPLG00000014076	ENSG00000156831		NSMCE2
ENSAPLG00000005092	66.7664	-0.488991	-1.40346	0.369033	1.32506	0.185152	0.449423	ENSAPLG00000005092	ENSG00000161896	IP6K3	IP6K3
ENSAPLG00000003802	5081.65	-0.488926	-1.4034	0.210237	2.32559	0.0200405	0.175149	ENSAPLG00000003802	ENSG00000169139	UBE2V2	UBE2V2
ENSAPLG00000007811	18588.4	-0.488892	-1.40337	0.266478	1.83464	0.0665591	0.286852	ENSAPLG00000007811	ENSG00000165672	PRDX3	PRDX3
ENSAPLG00000005619	4008.06	-0.488781	-1.40326	0.256017	1.90917	0.0562396	0.265938	ENSAPLG00000005619
ENSAPLG00000009244	594.385	-0.488647	-1.40313	0.329981	1.48083	0.138651	0.397421	ENSAPLG00000009244
ENSAPLG00000014384	17.5636	-0.488597	-1.40308	0.559765	0.872861	0.382739	0.637033	ENSAPLG00000014384
ENSAPLG00000008690	111.017	-0.488475	-1.40296	0.421401	1.15917	0.246387	0.514984	ENSAPLG00000008690	ENSG00000151418	ATP6V1G3	ATP6V1G3
ENSAPLG00000006577	3817.15	-0.488452	-1.40294	0.231757	2.1076	0.0350653	0.217524	ENSAPLG00000006577	ENSG00000140307	GTF2A2	GTF2A2
ENSAPLG00000014526	107.107	-0.488435	-1.40292	0.188599	2.5898	0.00960304	0.131869	ENSAPLG00000014526	ENSG00000010030	ETV7	ETV7
ENSAPLG00000003796	547.836	-0.488382	-1.40287	0.145372	3.35953	0.000780764	0.0552835	ENSAPLG00000003796	ENSG00000133943	DGLUCY	DGLUCY
ENSAPLG00000009431	138.2	-0.488301	-1.40279	0.337447	1.44705	0.147884	0.407406	ENSAPLG00000009431	ENSG00000108684	ASIC2	ASIC2
ENSAPLG00000012449	253.234	-0.488171	-1.40267	0.32678	1.49388	0.135206	0.393735	ENSAPLG00000012449	ENSG00000173210	ABLIM3	ABLIM3
ENSAPLG00000015808	8851.52	-0.488158	-1.40265	0.174128	2.80344	0.005056	0.107331	ENSAPLG00000015808	ENSG00000140367	UBE2Q2	UBE2Q2
ENSAPLG00000010296	13627.6	-0.488156	-1.40265	0.211652	2.30641	0.0210879	0.177964	ENSAPLG00000010296	ENSG00000198843	SELENOT	SELENOT
ENSAPLG00000008417	9512.2	-0.488048	-1.40255	0.186346	2.61905	0.00881757	0.129912	ENSAPLG00000008417	ENSG00000136143	SUCLA2	SUCLA2
ENSAPLG00000004869	13895	-0.487765	-1.40227	0.208498	2.33942	0.0193135	0.173058	ENSAPLG00000004869	ENSG00000158109	TPRG1L	TPRG1L
ENSAPLG00000009911	21.6507	-0.487718	-1.40223	0.682585	0.714517	0.474908	0.701012	ENSAPLG00000009911	ENSG00000239388	ASB14	ASB14
ENSAPLG00000005666	2162.76	-0.487241	-1.40176	0.278654	1.74855	0.0803691	0.313152	ENSAPLG00000005666	ENSG00000147586	MRPS28	MRPS28
ENSAPLG00000012244	2304.71	-0.487187	-1.40171	0.240685	2.02416	0.0429532	0.237039	ENSAPLG00000012244	ENSG00000203667	COX20	COX20
ENSAPLG00000015841	12574.5	-0.487165	-1.40169	0.281031	1.73349	0.0830086	0.317489	ENSAPLG00000015841	ENSG00000100567		PSMA3
ENSAPLG00000014399	7483.97	-0.487135	-1.40166	0.21606	2.25462	0.024157	0.188114	ENSAPLG00000014399	ENSG00000165704	HPRT1	HPRT1
ENSAPLG00000013170	4417.63	-0.486833	-1.40137	0.256273	1.89966	0.0574773	0.268187	ENSAPLG00000013170	ENSG00000071575	TRIB2	TRIB2
ENSAPLG00000015518	2271.64	-0.486774	-1.40131	0.260876	1.86592	0.0620525	0.278184	ENSAPLG00000015518	ENSG00000162692	VCAM1	VCAM1
ENSAPLG00000014926	1433.07	-0.486717	-1.40125	0.211939	2.29649	0.0216477	0.179897	ENSAPLG00000014926	ENSG00000113597	TRAPPC13	TRAPPC13
ENSAPLG00000003001	659.318	-0.486605	-1.40114	0.284264	1.7118	0.0869328	0.323564	ENSAPLG00000003001	ENSG00000140830	TXNL4B	TXNL4B
ENSAPLG00000005289	7905.35	-0.486597	-1.40114	0.199066	2.44439	0.0145095	0.155851	ENSAPLG00000005289	ENSG00000102055		PPP1R2C
ENSAPLG00000008345	1673.65	-0.486498	-1.40104	0.158468	3.07	0.00214055	0.0846076	ENSAPLG00000008345	ENSG00000077585	GPR137B	GPR137B
ENSAPLG00000010585	37614.5	-0.486188	-1.40074	0.331133	1.46826	0.142034	0.400665	ENSAPLG00000010585	ENSG00000120885		CLU
ENSAPLG00000014096	1605.4	-0.485955	-1.40051	0.301724	1.6106	0.107268	0.353038	ENSAPLG00000014096	ENSG00000188729	OSTN	OSTN
ENSAPLG00000001227	24.4768	-0.485938	-1.4005	0.554657	0.876105	0.380973	0.635584	ENSAPLG00000001227
ENSAPLG00000007819	4944.45	-0.485656	-1.40022	0.158984	3.05475	0.00225248	0.0851846	ENSAPLG00000007819	ENSG00000188191	PRKAR1B	PRKAR1B
ENSAPLG00000006931	6632.75	-0.485284	-1.39986	0.216287	2.24371	0.0248512	0.189909	ENSAPLG00000006931	ENSG00000122643	NT5C3A	NT5C3A
ENSAPLG00000013182	10.7801	-0.485178	-1.39976	0.48797	0.994278	0.320087	0.584153	ENSAPLG00000013182	ENSG00000147869	CER1	CER1
ENSAPLG00000000604	46858.3	-0.484973	-1.39956	0.338857	1.4312	0.152373	0.413341	ENSAPLG00000000604	ENSG00000198242	RPL23A	RPL23A
ENSAPLG00000004533	11217.4	-0.484953	-1.39954	0.198557	2.44239	0.0145904	0.15608	ENSAPLG00000004533	ENSG00000165280		VCP
ENSAPLG00000006220	1811.41	-0.484928	-1.39952	0.218886	2.21544	0.0267299	0.195837	ENSAPLG00000006220
ENSAPLG00000012169	1512.35	-0.484746	-1.39934	0.303927	1.59494	0.110725	0.358784	ENSAPLG00000012169	ENSG00000154079	SDHAF4	SDHAF4
ENSAPLG00000008603	5474.5	-0.484613	-1.39921	0.395427	1.22554	0.22037	0.489284	ENSAPLG00000008603	ENSG00000167118	URM1	URM1
ENSAPLG00000006771	316.697	-0.484416	-1.39902	0.252117	1.92139	0.0546825	0.263101	ENSAPLG00000006771	ENSG00000149269	PAK1	PAK1
ENSAPLG00000013095	350.539	-0.484049	-1.39866	0.157169	3.0798	0.00207138	0.0846076	ENSAPLG00000013095	ENSG00000175806	MSRA	MSRA
ENSAPLG00000015349	6472.98	-0.483933	-1.39855	0.220274	2.19696	0.028023	0.199332	ENSAPLG00000015349	ENSG00000113368	LMNB1	LMNB1
ENSAPLG00000000827	464.885	-0.48377	-1.39839	0.265984	1.8188	0.0689427	0.291343	ENSAPLG00000000827	ENSG00000175643	RMI2	RMI2
ENSAPLG00000007487	4400.94	-0.483713	-1.39834	0.26478	1.82685	0.0677224	0.289122	ENSAPLG00000007487	ENSG00000242485	MRPL20	MRPL20
ENSAPLG00000009298	1422.5	-0.483382	-1.39802	0.335074	1.44261	0.149129	0.408697	ENSAPLG00000009298	ENSG00000115946	PNO1	PNO1
ENSAPLG00000007662	3307.33	-0.482896	-1.39755	0.218097	2.21413	0.0268197	0.196111	ENSAPLG00000007662	ENSG00000128951	DUT	DUT
ENSAPLG00000001185	276.93	-0.482884	-1.39753	0.301034	1.60408	0.108696	0.35519	ENSAPLG00000001185	ENSG00000265107	GJA5	GJA5
ENSAPLG00000001977	471.349	-0.482763	-1.39742	0.325296	1.48407	0.13779	0.396306	ENSAPLG00000001977	ENSG00000171860	C3AR1	C3AR1
ENSAPLG00000010392	2062.24	-0.482586	-1.39725	0.27196	1.77447	0.0759849	0.304991	ENSAPLG00000010392	ENSG00000168883	USP39	USP39
ENSAPLG00000006871	6111.41	-0.482412	-1.39708	0.220493	2.18787	0.0286788	0.200662	ENSAPLG00000006871	ENSG00000133818	RRAS2	RRAS2
ENSAPLG00000014131	345.53	-0.481686	-1.39637	0.236378	2.03777	0.0415726	0.233799	ENSAPLG00000014131	ENSG00000127720		METTL25
ENSAPLG00000006876	2026.55	-0.481635	-1.39632	0.212618	2.26526	0.023497	0.186186	ENSAPLG00000006876	ENSG00000196655	TRAPPC4	TRAPPC4
ENSAPLG00000005665	13999.8	-0.481605	-1.3963	0.159325	3.02278	0.00250465	0.0890038	ENSAPLG00000005665	ENSG00000115310	RTN4	RTN4
ENSAPLG00000016117	8781.81	-0.481536	-1.39623	0.226374	2.12717	0.0334062	0.212662	ENSAPLG00000016117	ENSG00000103275	UBE2I	UBE2I
ENSAPLG00000008171	1874.37	-0.481242	-1.39594	0.218602	2.20145	0.0277042	0.198706	ENSAPLG00000008171	ENSG00000106355	LSM5	LSM5
ENSAPLG00000007554	78.4166	-0.481204	-1.39591	0.377989	1.27306	0.202996	0.468457	ENSAPLG00000007554	ENSG00000134955		SLC37A2
ENSAPLG00000005165	431.048	-0.481102	-1.39581	0.220198	2.18486	0.0288989	0.201253	ENSAPLG00000005165	ENSG00000281883		AL512506.3
ENSAPLG00000007991	5706.07	-0.48099	-1.3957	0.282331	1.70364	0.0884485	0.325616	ENSAPLG00000007991	ENSG00000124562	SNRPC	SNRPC
ENSAPLG00000014386	1120.81	-0.480698	-1.39542	0.401995	1.19578	0.231782	0.500959	ENSAPLG00000014386	ENSG00000110104		CCDC86
ENSAPLG00000009709	214.362	-0.480531	-1.39526	0.326219	1.47303	0.140742	0.39925	ENSAPLG00000009709	ENSG00000105664	COMP	COMP
ENSAPLG00000007384	232.391	-0.48047	-1.3952	0.273594	1.75615	0.0790634	0.31137	ENSAPLG00000007384	ENSG00000110237		ARHGEF17
ENSAPLG00000007450	1692.65	-0.480441	-1.39517	0.17364	2.76689	0.00565947	0.109654	ENSAPLG00000007450	ENSG00000109790	KLHL5	KLHL5
ENSAPLG00000005593	974.927	-0.480425	-1.39515	0.20982	2.2897	0.0220389	0.180393	ENSAPLG00000005593	ENSG00000230124	ACBD6	ACBD6
ENSAPLG00000005996	100.079	-0.47994	-1.39469	0.357803	1.34135	0.179806	0.444766	ENSAPLG00000005996	ENSG00000134326		CMPK2
ENSAPLG00000005762	12961.2	-0.47992	-1.39467	0.207343	2.31463	0.0206335	0.17657	ENSAPLG00000005762	ENSG00000120686	UFM1	UFM1
ENSAPLG00000008514	3398.13	-0.47982	-1.39457	0.238904	2.00842	0.0445985	0.241501	ENSAPLG00000008514	ENSG00000162972	MAIP1	MAIP1
ENSAPLG00000003417	650.258	-0.479817	-1.39457	0.250307	1.91691	0.0552492	0.264359	ENSAPLG00000003417	ENSG00000198189		HSD17B11
ENSAPLG00000016179	4078.96	-0.47975	-1.3945	0.192836	2.48787	0.0128512	0.147419	ENSAPLG00000016179	ENSG00000090581	GNPTG	GNPTG
ENSAPLG00000006104	831.26	-0.479747	-1.3945	0.362629	1.32297	0.185846	0.449718	ENSAPLG00000006104
ENSAPLG00000013890	99.9974	-0.479572	-1.39433	0.254322	1.88569	0.0593371	0.271345	ENSAPLG00000013890	ENSG00000080709	KCNN2	KCNN2
ENSAPLG00000015733	2991.26	-0.479411	-1.39417	0.248998	1.92536	0.0541839	0.262223	ENSAPLG00000015733	ENSG00000141756	FKBP10	FKBP10
ENSAPLG00000005045	5535.63	-0.479238	-1.39401	0.253322	1.89182	0.0585156	0.269348	ENSAPLG00000005045	ENSG00000076043	REXO2	REXO2
ENSAPLG00000006311	19759.6	-0.478991	-1.39377	0.287922	1.66361	0.0961898	0.337298	ENSAPLG00000006311	ENSG00000133110	POSTN	POSTN
ENSAPLG00000001300	403.441	-0.478972	-1.39375	0.285126	1.67986	0.0929848	0.333703	ENSAPLG00000001300
ENSAPLG00000015211	5804.64	-0.478888	-1.39367	0.337253	1.41996	0.155618	0.416981	ENSAPLG00000015211	ENSG00000113068	PFDN1	PFDN1
ENSAPLG00000006503	11635.2	-0.478838	-1.39362	0.266377	1.7976	0.0722408	0.297719	ENSAPLG00000006503	ENSG00000078668	VDAC3	VDAC3
ENSAPLG00000005203	36.0096	-0.478434	-1.39323	0.409923	1.16713	0.243157	0.511408	ENSAPLG00000005203	ENSG00000152208		GRID2
ENSAPLG00000012768	4513.05	-0.47754	-1.39237	0.318681	1.49849	0.134006	0.392907	ENSAPLG00000012768	ENSG00000143387	CTSK	CTSK
ENSAPLG00000004994	13664.6	-0.477504	-1.39233	0.212815	2.24375	0.0248486	0.189909	ENSAPLG00000004994	ENSG00000100528	CNIH1	CNIH1
ENSAPLG00000012964	7026.43	-0.477483	-1.39231	0.225822	2.11442	0.034479	0.215593	ENSAPLG00000012964	ENSG00000164904	ALDH7A1	ALDH7A1
ENSAPLG00000013147	4073.01	-0.477444	-1.39227	0.163384	2.92222	0.0034754	0.0990682	ENSAPLG00000013147	ENSG00000040275	SPDL1	SPDL1
ENSAPLG00000007971	2671.97	-0.476966	-1.39181	0.258141	1.84769	0.064647	0.282805	ENSAPLG00000007971	ENSG00000143867	OSR1	OSR1
ENSAPLG00000001802	224.867	-0.476907	-1.39176	0.353148	1.35044	0.176874	0.441608	ENSAPLG00000001802	ENSG00000213563		C8orf82
ENSAPLG00000014529	2952.41	-0.476906	-1.39176	0.243734	1.95666	0.0503869	0.254526	ENSAPLG00000014529	ENSG00000168487	BMP1	BMP1
ENSAPLG00000002090	44.5633	-0.476866	-1.39172	0.599534	0.795394	0.426384	0.666707	ENSAPLG00000002090	ENSG00000263761	GDF2	GDF2
ENSAPLG00000007160	14350.5	-0.476794	-1.39165	0.188685	2.52694	0.0115062	0.140417	ENSAPLG00000007160	ENSG00000116016	EPAS1	EPAS1
ENSAPLG00000003646	1697.19	-0.476771	-1.39163	0.265842	1.79344	0.0729028	0.298707	ENSAPLG00000003646	ENSG00000119414	PPP6C	PPP6C
ENSAPLG00000015241	8980.03	-0.476592	-1.39145	0.226816	2.10123	0.0356212	0.219326	ENSAPLG00000015241	ENSG00000185627	PSMD13	PSMD13
ENSAPLG00000011966	7936.46	-0.476465	-1.39133	0.210143	2.26733	0.0233698	0.186116	ENSAPLG00000011966	ENSG00000164985	PSIP1	PSIP1
ENSAPLG00000010468	2583.98	-0.476346	-1.39122	0.267677	1.77956	0.0751481	0.303511	ENSAPLG00000010468	ENSG00000154096	THY1	THY1
ENSAPLG00000002881	3473.57	-0.475832	-1.39072	0.239187	1.98938	0.0466596	0.24561	ENSAPLG00000002881	ENSG00000120656	TAF12	TAF12
ENSAPLG00000001386	10.7523	-0.475704	-1.3906	0.55555	0.856276	0.391845	0.642653	ENSAPLG00000001386
ENSAPLG00000000870	103.871	-0.475566	-1.39046	0.278466	1.7078	0.0876728	0.324331	ENSAPLG00000000870	ENSG00000130045	NXNL2	NXNL2
ENSAPLG00000003427	160.911	-0.475518	-1.39042	0.33229	1.43103	0.152421	0.413392	ENSAPLG00000003427
ENSAPLG00000015731	1203.83	-0.475272	-1.39018	0.282723	1.68105	0.0927528	0.333353	ENSAPLG00000015731	ENSG00000141696	P3H4	P3H4
ENSAPLG00000016045	45.7353	-0.475254	-1.39016	0.409066	1.1618	0.245316	0.513656	ENSAPLG00000016045	ENSG00000079689	SCGN	SCGN
ENSAPLG00000010635	21442.8	-0.475245	-1.39015	0.197804	2.40261	0.0162785	0.162715	ENSAPLG00000010635	ENSG00000198898	CAPZA2	CAPZA2
ENSAPLG00000001524	113.46	-0.475163	-1.39007	0.279586	1.69952	0.0892205	0.32752	ENSAPLG00000001524
ENSAPLG00000006912	2483.65	-0.475125	-1.39004	0.348753	1.36235	0.173087	0.437148	ENSAPLG00000006912	ENSG00000184983	NDUFA6	NDUFA6
ENSAPLG00000012656	511.952	-0.475063	-1.38998	0.261729	1.81509	0.0695098	0.292579	ENSAPLG00000012656	ENSG00000114853	ZBTB47	ZBTB47
ENSAPLG00000001792	155.215	-0.475008	-1.38993	0.866726	0.548049	0.583658	0.776328	ENSAPLG00000001792	ENSG00000147647	DPYS	DPYS
ENSAPLG00000001116	15179.5	-0.474994	-1.38991	0.215918	2.19988	0.0278151	0.198715	ENSAPLG00000001116	ENSG00000096746	HNRNPH3	HNRNPH3
ENSAPLG00000002181	66.3748	-0.474974	-1.38989	0.272918	1.74035	0.0817971	0.315583	ENSAPLG00000002181
ENSAPLG00000015581	10050.8	-0.474568	-1.3895	0.17783	2.66866	0.00761556	0.12254	ENSAPLG00000015581	ENSG00000156642	NPTN	NPTN
ENSAPLG00000015661	7112.08	-0.474207	-1.38915	0.200913	2.36026	0.018262	0.168933	ENSAPLG00000015661	ENSG00000176890	TYMS	TYMS
ENSAPLG00000013967	2226.5	-0.474095	-1.38905	0.248301	1.90936	0.0562155	0.265938	ENSAPLG00000013967	ENSG00000164172	MOCS2	MOCS2
ENSAPLG00000008564	698.501	-0.473891	-1.38885	0.209798	2.2588	0.0238961	0.187979	ENSAPLG00000008564	ENSG00000138079	SLC3A1	SLC3A1
ENSAPLG00000011028	2205.28	-0.473883	-1.38884	0.192881	2.45686	0.0140156	0.153315	ENSAPLG00000011028	ENSG00000100906	NFKBIA	NFKBIA
ENSAPLG00000004634	697.751	-0.473834	-1.3888	0.191277	2.47722	0.0132411	0.150065	ENSAPLG00000004634	ENSG00000069122		ADGRF5
ENSAPLG00000003445	3847.59	-0.473784	-1.38875	0.222855	2.12598	0.0335051	0.212799	ENSAPLG00000003445	ENSG00000003436	TFPI	TFPI
ENSAPLG00000008038	52392.4	-0.473606	-1.38858	0.45492	1.04108	0.29784	0.561687	ENSAPLG00000008038	ENSG00000213741	RPS29	RPS29
ENSAPLG00000012472	20086.4	-0.473202	-1.38819	0.211694	2.23531	0.0253972	0.191692	ENSAPLG00000012472	ENSG00000165637	VDAC2	VDAC2
ENSAPLG00000000880	343.799	-0.473051	-1.38804	0.383849	1.23239	0.217804	0.485826	ENSAPLG00000000880	ENSG00000119705		SLIRP
ENSAPLG00000001292	1082.95	-0.472999	-1.38799	0.436243	1.08426	0.278251	0.544266	ENSAPLG00000001292	ENSG00000111639		MRPL51
ENSAPLG00000013173	411.89	-0.472916	-1.38791	0.336729	1.40444	0.160188	0.420997	ENSAPLG00000013173	ENSG00000164237		CMBL
ENSAPLG00000001217	8.54648	-0.472914	-1.38791	0.55281	0.855474	0.392289	0.643061	ENSAPLG00000001217	ENSG00000159197	KCNE2	KCNE2
ENSAPLG00000001916	251.509	-0.472846	-1.38784	0.427312	1.10656	0.268484	0.53541	ENSAPLG00000001916	ENSG00000138028		CGREF1
ENSAPLG00000011128	4401.3	-0.472498	-1.38751	0.23143	2.04164	0.041187	0.232619	ENSAPLG00000011128	ENSG00000114686	MRPL3	MRPL3
ENSAPLG00000003496	237.838	-0.472471	-1.38748	0.22648	2.08615	0.0369648	0.222628	ENSAPLG00000003496
ENSAPLG00000014313	420.13	-0.472437	-1.38745	0.274421	1.72158	0.085146	0.321179	ENSAPLG00000014313	ENSG00000095303	PTGS1	PTGS1
ENSAPLG00000009301	4341.51	-0.472382	-1.3874	0.27701	1.70529	0.0881403	0.324904	ENSAPLG00000009301	ENSG00000171848		RRM2
ENSAPLG00000005668	23733	-0.472296	-1.38732	0.302859	1.55946	0.118889	0.370469	ENSAPLG00000005668	ENSG00000091879	ANGPT2	ANGPT2
ENSAPLG00000004002	2732.86	-0.472293	-1.38731	0.274562	1.72017	0.0854021	0.321579	ENSAPLG00000004002	ENSG00000185608	MRPL40	MRPL40
ENSAPLG00000006030	3273.87	-0.472238	-1.38726	0.237921	1.98486	0.0471605	0.247143	ENSAPLG00000006030	ENSG00000064393	HIPK2	HIPK2
ENSAPLG00000016029	1477.39	-0.472144	-1.38717	0.276197	1.70945	0.0873681	0.324041	ENSAPLG00000016029	ENSG00000169738	DCXR	DCXR
ENSAPLG00000004153	2211.19	-0.472075	-1.3871	0.210845	2.23897	0.025158	0.190672	ENSAPLG00000004153	ENSG00000166260	COX11	COX11
ENSAPLG00000009961	9487.34	-0.472061	-1.38709	0.24903	1.8956	0.0580133	0.268617	ENSAPLG00000009961	ENSG00000166347	CYB5A	CYB5A
ENSAPLG00000001942	24.5257	-0.471976	-1.38701	0.421304	1.12027	0.262597	0.530312	ENSAPLG00000001942	ENSG00000131094		C1QL1
ENSAPLG00000005020	4902.23	-0.471942	-1.38698	0.246037	1.91818	0.0550888	0.264018	ENSAPLG00000005020	ENSG00000118939	UCHL3	UCHL3
ENSAPLG00000014413	93.8453	-0.471797	-1.38684	0.238186	1.98079	0.0476143	0.248174	ENSAPLG00000014413	ENSG00000132429	POPDC3	POPDC3
ENSAPLG00000006923	4294.93	-0.471684	-1.38673	0.168388	2.80118	0.00509166	0.107377	ENSAPLG00000006923	ENSG00000173848	NET1	NET1
ENSAPLG00000000787	29.407	-0.471572	-1.38662	0.354959	1.32853	0.184004	0.448252	ENSAPLG00000000787	ENSG00000147676		MAL2
ENSAPLG00000014402	5242.99	-0.471358	-1.38641	0.235384	2.00251	0.0452304	0.242898	ENSAPLG00000014402	ENSG00000133639	BTG1	BTG1
ENSAPLG00000004314	528.468	-0.471305	-1.38636	0.173652	2.71408	0.00664602	0.117502	ENSAPLG00000004314	ENSG00000106829	TLE4	TLE4
ENSAPLG00000006454	3712.18	-0.471141	-1.38621	0.207423	2.2714	0.0231228	0.185192	ENSAPLG00000006454	ENSG00000188996		HUS1B
ENSAPLG00000015559	778.565	-0.470924	-1.386	0.212205	2.21919	0.0264736	0.194921	ENSAPLG00000015559
ENSAPLG00000010581	5752.31	-0.470822	-1.3859	0.213908	2.20105	0.0277326	0.198715	ENSAPLG00000010581	ENSG00000146729	NIPSNAP2	NIPSNAP2
ENSAPLG00000006905	4849.25	-0.470769	-1.38585	0.21438	2.19595	0.0280952	0.199616	ENSAPLG00000006905	ENSG00000186063	AIDA	AIDA
ENSAPLG00000015430	1697.8	-0.470708	-1.38579	0.240335	1.95855	0.0501655	0.253861	ENSAPLG00000015430	ENSG00000137996	RTCA	RTCA
ENSAPLG00000016277	4076.02	-0.470502	-1.38559	0.292531	1.60838	0.107752	0.353934	ENSAPLG00000016277	ENSG00000105953		OGDH
ENSAPLG00000000687	2305.51	-0.469971	-1.38508	0.177565	2.64675	0.00812687	0.1259	ENSAPLG00000000687	ENSG00000153310	FAM49B	FAM49B
ENSAPLG00000012850	6074.72	-0.469891	-1.385	0.192634	2.4393	0.0147157	0.15608	ENSAPLG00000012850	ENSG00000084733	RAB10	RAB10
ENSAPLG00000002061	679.351	-0.469816	-1.38493	0.178961	2.62525	0.00865864	0.129049	ENSAPLG00000002061	ENSG00000204899	MZT1	MZT1
ENSAPLG00000008019	18284.6	-0.469728	-1.38485	0.459685	1.02185	0.306852	0.570993	ENSAPLG00000008019	ENSG00000109475	RPL34	RPL34
ENSAPLG00000002633	26486.8	-0.469551	-1.38468	0.199186	2.35735	0.0184058	0.169818	ENSAPLG00000002633	ENSG00000116209	TMEM59	TMEM59
ENSAPLG00000007201	489.337	-0.469465	-1.3846	0.334212	1.40469	0.160113	0.420936	ENSAPLG00000007201	ENSG00000197629	MPEG1	MPEG1
ENSAPLG00000003426	2931.62	-0.469227	-1.38437	0.209286	2.24204	0.0249589	0.189919	ENSAPLG00000003426	ENSG00000157216	SSBP3	SSBP3
ENSAPLG00000010579	1795.35	-0.469221	-1.38436	0.318094	1.4751	0.140185	0.398788	ENSAPLG00000010579	ENSG00000101457	DNTTIP1	DNTTIP1
ENSAPLG00000004464	492.138	-0.469068	-1.38422	0.259054	1.81069	0.0701882	0.293771	ENSAPLG00000004464	ENSG00000156398		SFXN2
ENSAPLG00000000810	68.1478	-0.469042	-1.38419	0.323917	1.44803	0.147608	0.407166	ENSAPLG00000000810
ENSAPLG00000002678	1283.93	-0.468378	-1.38355	0.297676	1.57345	0.115615	0.366567	ENSAPLG00000002678	ENSG00000181523	SGSH	SGSH
ENSAPLG00000011849	2700.26	-0.468238	-1.38342	0.214542	2.1825	0.0290724	0.201668	ENSAPLG00000011849	ENSG00000138668	HNRNPD	HNRNPD
ENSAPLG00000003895	5045.17	-0.467945	-1.38314	0.391832	1.19425	0.23238	0.50157	ENSAPLG00000003895	ENSG00000111341	MGP	MGP
ENSAPLG00000011305	1515.25	-0.467722	-1.38292	0.200843	2.32879	0.0198701	0.17501	ENSAPLG00000011305	ENSG00000170035	UBE2E3	UBE2E3
ENSAPLG00000014540	23548	-0.467441	-1.38265	0.127304	3.67186	0.000240792	0.0327478	ENSAPLG00000014540	ENSG00000111897	SERINC1	SERINC1
ENSAPLG00000005290	6970.55	-0.4673	-1.38252	0.227679	2.05246	0.0401254	0.229169	ENSAPLG00000005290	ENSG00000110880	CORO1C	CORO1C
ENSAPLG00000011800	814.543	-0.467264	-1.38249	0.249365	1.87381	0.0609561	0.275452	ENSAPLG00000011800	ENSG00000213965		NUDT19
ENSAPLG00000007696	1196.11	-0.46709	-1.38232	0.12414	3.7626	0.000168154	0.0276554	ENSAPLG00000007696	ENSG00000044459	CNTLN	CNTLN
ENSAPLG00000009214	31.3841	-0.466976	-1.38221	0.497559	0.938534	0.34797	0.608442	ENSAPLG00000009214	ENSG00000104435	STMN2	STMN2
ENSAPLG00000001212	355.555	-0.466967	-1.3822	0.287913	1.6219	0.104824	0.349018	ENSAPLG00000001212	ENSG00000185652	NTF3	NTF3
ENSAPLG00000010015	3659.47	-0.466766	-1.38201	0.38434	1.21446	0.224572	0.493691	ENSAPLG00000010015
ENSAPLG00000009499	17766.9	-0.466475	-1.38173	0.434755	1.07296	0.28329	0.548733	ENSAPLG00000009499	ENSG00000172809	RPL38	RPL38
ENSAPLG00000006136	304.433	-0.466342	-1.3816	0.238617	1.95435	0.0506593	0.255082	ENSAPLG00000006136	ENSG00000171700		RGS19
ENSAPLG00000005275	13961.8	-0.465973	-1.38125	0.397203	1.17313	0.240742	0.508903	ENSAPLG00000005275	ENSG00000158604	TMED4	TMED4
ENSAPLG00000003605	105.946	-0.465898	-1.38118	0.202468	2.30109	0.0213864	0.178882	ENSAPLG00000003605
ENSAPLG00000013959	6009.75	-0.465827	-1.38111	0.166976	2.78978	0.00527432	0.107763	ENSAPLG00000013959	ENSG00000170876		TMEM43
ENSAPLG00000007537	3999.8	-0.46571	-1.381	0.357102	1.30414	0.192187	0.456779	ENSAPLG00000007537	ENSG00000065518	NDUFB4	NDUFB4
ENSAPLG00000006241	397.975	-0.465631	-1.38092	0.240983	1.93222	0.0533329	0.25998	ENSAPLG00000006241	ENSG00000137135		ARHGEF39
ENSAPLG00000004062	1034.2	-0.465533	-1.38083	0.298112	1.5616	0.118381	0.369881	ENSAPLG00000004062	ENSG00000122140	MRPS2	MRPS2
ENSAPLG00000012071	33.9784	-0.46544	-1.38074	0.468176	0.994156	0.320147	0.584153	ENSAPLG00000012071	ENSG00000153234	NR4A2	NR4A2
ENSAPLG00000006376	2378.38	-0.465294	-1.3806	0.225899	2.05974	0.039423	0.228111	ENSAPLG00000006376	ENSG00000188408		MAGEB5
ENSAPLG00000000576	1920.33	-0.465123	-1.38044	0.181978	2.55593	0.0105905	0.136546	ENSAPLG00000000576	ENSG00000171853	TRAPPC12	TRAPPC12
ENSAPLG00000007630	3992.09	-0.46477	-1.3801	0.218556	2.12654	0.033458	0.212687	ENSAPLG00000007630	ENSG00000169744	LDB2	LDB2
ENSAPLG00000008273	2586.78	-0.464703	-1.38003	0.215272	2.15868	0.0308751	0.206534	ENSAPLG00000008273	ENSG00000187955	COL14A1	COL14A1
ENSAPLG00000001439	67.5463	-0.464204	-1.37956	0.380242	1.22081	0.222157	0.491021	ENSAPLG00000001439	ENSG00000145945		FAM50B
ENSAPLG00000007565	54.2177	-0.464169	-1.37952	1.31978	0.351701	0.725063	0.86002	ENSAPLG00000007565	ENSG00000181195	PENK	PENK
ENSAPLG00000011544	3551.05	-0.464123	-1.37948	0.242428	1.91448	0.0555592	0.26505	ENSAPLG00000011544	ENSG00000177628		GBA
ENSAPLG00000000797	120.857	-0.464024	-1.37938	0.223664	2.07465	0.0380189	0.224638	ENSAPLG00000000797	ENSG00000168303	MPLKIP	MPLKIP
ENSAPLG00000008455	77113.4	-0.464022	-1.37938	0.312724	1.4838	0.137861	0.396375	ENSAPLG00000008455	ENSG00000140988	RPS2	RPS2
ENSAPLG00000010738	12676.5	-0.464005	-1.37937	0.177311	2.6169	0.00887336	0.130057	ENSAPLG00000010738	ENSG00000086666	ZFAND6	ZFAND6
ENSAPLG00000013458	2290.14	-0.463939	-1.3793	0.188291	2.46394	0.0137419	0.152563	ENSAPLG00000013458	ENSG00000108641	B9D1	B9D1
ENSAPLG00000000620	163.754	-0.4638	-1.37917	0.344654	1.3457	0.1784	0.443008	ENSAPLG00000000620	ENSG00000163156		SCNM1
ENSAPLG00000014153	906.083	-0.463731	-1.3791	0.210558	2.20239	0.0276376	0.198329	ENSAPLG00000014153	ENSG00000161791	FMNL3	FMNL3
ENSAPLG00000007324	1898	-0.463445	-1.37883	0.241221	1.92125	0.0547006	0.263101	ENSAPLG00000007324	ENSG00000134138	MEIS2	MEIS2
ENSAPLG00000016013	3856.85	-0.463362	-1.37875	0.208113	2.2265	0.0259809	0.193713	ENSAPLG00000016013	ENSG00000121022	COPS5	COPS5
ENSAPLG00000005148	5286.86	-0.463176	-1.37857	0.170881	2.71051	0.00671793	0.117841	ENSAPLG00000005148	ENSG00000135932	CAB39	CAB39
ENSAPLG00000014899	197.707	-0.463141	-1.37854	0.353344	1.31074	0.189946	0.453878	ENSAPLG00000014899	ENSG00000163157	TMOD4	TMOD4
ENSAPLG00000004832	8414.58	-0.462957	-1.37836	0.242026	1.91284	0.0557683	0.26505	ENSAPLG00000004832	ENSG00000115361	ACADL	ACADL
ENSAPLG00000012586	1172.77	-0.462801	-1.37821	0.193854	2.38737	0.0169696	0.164283	ENSAPLG00000012586	ENSG00000093072	ADA2	ADA2
ENSAPLG00000001741	5092.86	-0.46275	-1.37817	0.179538	2.57744	0.00995351	0.133373	ENSAPLG00000001741	ENSG00000169599	NFU1	NFU1
ENSAPLG00000012605	1068.71	-0.462643	-1.37806	0.693959	0.666672	0.504982	0.722118	ENSAPLG00000012605	ENSG00000163810	TGM4	TGM4
ENSAPLG00000012887	4825.89	-0.462583	-1.37801	0.244636	1.8909	0.0586372	0.269592	ENSAPLG00000012887	ENSG00000174720	LARP7	LARP7
ENSAPLG00000006945	62.6531	-0.462523	-1.37795	0.410745	1.12606	0.26014	0.52787	ENSAPLG00000006945	ENSG00000164841	TMEM74	TMEM74
ENSAPLG00000006891	1103.37	-0.462496	-1.37792	0.283059	1.63392	0.102275	0.345629	ENSAPLG00000006891	ENSG00000116157	GPX7	GPX7
ENSAPLG00000006146	7826.56	-0.46223	-1.37767	0.188437	2.45297	0.0141684	0.154152	ENSAPLG00000006146	ENSG00000105835	NAMPT	NAMPT
ENSAPLG00000006010	4531.27	-0.462053	-1.3775	0.191676	2.41059	0.0159266	0.161564	ENSAPLG00000006010	ENSG00000198721	ECI2	ECI2
ENSAPLG00000003349	2212.87	-0.462019	-1.37747	0.256159	1.80364	0.0712872	0.296206	ENSAPLG00000003349	ENSG00000198498	TMA16	TMA16
ENSAPLG00000008467	2852.64	-0.461857	-1.37731	0.259589	1.77919	0.0752091	0.303584	ENSAPLG00000008467	ENSG00000166896	ATP23	ATP23
ENSAPLG00000012060	1818.79	-0.461597	-1.37707	0.225364	2.04823	0.0405372	0.230264	ENSAPLG00000012060	ENSG00000105971	CAV2	CAV2
ENSAPLG00000009671	670.847	-0.461538	-1.37701	0.337178	1.36883	0.171053	0.43464	ENSAPLG00000009671	ENSG00000106628		POLD2
ENSAPLG00000011086	40.6956	-0.461496	-1.37697	0.278864	1.65492	0.0979417	0.339066	ENSAPLG00000011086
ENSAPLG00000015966	81726.7	-0.461385	-1.37686	0.27435	1.68174	0.0926191	0.33319	ENSAPLG00000015966	ENSG00000122406	RPL5	RPL5
ENSAPLG00000015384	51079.2	-0.46096	-1.37646	0.352652	1.30712	0.19117	0.455434	ENSAPLG00000015384	ENSG00000161970	RPL26	RPL26
ENSAPLG00000000546	31.4813	-0.460946	-1.37644	0.55654	0.828235	0.407538	0.653242	ENSAPLG00000000546
ENSAPLG00000015235	3165.19	-0.460696	-1.37621	0.34237	1.34561	0.17843	0.443008	ENSAPLG00000015235	ENSG00000100142	POLR2F	POLR2F
ENSAPLG00000012263	534.39	-0.460616	-1.37613	0.292009	1.57741	0.114702	0.365557	ENSAPLG00000012263	ENSG00000260314		MRC1
ENSAPLG00000009292	494.156	-0.460398	-1.37592	0.168524	2.73195	0.00629608	0.114087	ENSAPLG00000009292	ENSG00000186479	RGS7BP	RGS7BP
ENSAPLG00000009983	18062.8	-0.460269	-1.3758	0.238435	1.93037	0.0535606	0.260597	ENSAPLG00000009983	ENSG00000014641	MDH1	MDH1
ENSAPLG00000001814	427.228	-0.460194	-1.37573	0.345497	1.33198	0.182868	0.447333	ENSAPLG00000001814	ENSG00000142694	EVA1B	EVA1B
ENSAPLG00000002647	14152.2	-0.460162	-1.3757	0.21591	2.13126	0.0330674	0.211987	ENSAPLG00000002647	ENSG00000010278	CD9	CD9
ENSAPLG00000012566	4374.63	-0.460093	-1.37563	0.256293	1.79519	0.072624	0.298453	ENSAPLG00000012566	ENSG00000107949	BCCIP	BCCIP
ENSAPLG00000012084	529.675	-0.460044	-1.37558	0.214723	2.1425	0.0321532	0.210837	ENSAPLG00000012084	ENSG00000173083	HPSE	HPSE
ENSAPLG00000009047	13.0785	-0.459927	-1.37547	0.425513	1.08088	0.279751	0.5456	ENSAPLG00000009047	ENSG00000138395	CDK15	CDK15
ENSAPLG00000002354	5370.66	-0.459875	-1.37542	0.205418	2.23873	0.0251736	0.190672	ENSAPLG00000002354	ENSG00000135698	MPHOSPH6	MPHOSPH6
ENSAPLG00000010789	12153.5	-0.459775	-1.37533	0.242964	1.89236	0.0584432	0.269348	ENSAPLG00000010789	ENSG00000116288	PARK7	PARK7
ENSAPLG00000014765	41.1845	-0.459677	-1.37523	0.310715	1.47942	0.139029	0.397497	ENSAPLG00000014765	ENSG00000112175	BMP5	BMP5
ENSAPLG00000015161	402.872	-0.459649	-1.37521	0.217103	2.11719	0.0342437	0.21472	ENSAPLG00000015161
ENSAPLG00000010206	1761.22	-0.459634	-1.37519	0.255312	1.80028	0.0718164	0.297238	ENSAPLG00000010206	ENSG00000100209		HSCB
ENSAPLG00000009956	2698.12	-0.459567	-1.37513	0.279275	1.64557	0.0998518	0.341466	ENSAPLG00000009956	ENSG00000205981	DNAJC19	DNAJC19
ENSAPLG00000013637	2564.38	-0.45954	-1.3751	0.209694	2.19147	0.0284174	0.200267	ENSAPLG00000013637	ENSG00000166402	TUB	TUB
ENSAPLG00000011570	612.56	-0.459356	-1.37493	0.161741	2.84007	0.00451037	0.104229	ENSAPLG00000011570
ENSAPLG00000013311	297.216	-0.459313	-1.37489	0.294828	1.5579	0.119256	0.371234	ENSAPLG00000013311	ENSG00000183032		SLC25A21
ENSAPLG00000015355	123.932	-0.459203	-1.37478	0.277963	1.65203	0.0985284	0.339816	ENSAPLG00000015355	ENSG00000100036	SLC35E4	SLC35E4
ENSAPLG00000011236	4932.56	-0.459034	-1.37462	0.282052	1.62748	0.103635	0.347678	ENSAPLG00000011236	ENSG00000151729	SLC25A4	SLC25A4
ENSAPLG00000002421	1070.82	-0.458919	-1.37451	0.273411	1.67849	0.0932509	0.333846	ENSAPLG00000002421	ENSG00000100360	IFT27	IFT27
ENSAPLG00000016176	27096.1	-0.458811	-1.37441	0.179892	2.55048	0.0107576	0.137573	ENSAPLG00000016176	ENSG00000071127	WDR1	WDR1
ENSAPLG00000010799	852.95	-0.458529	-1.37414	0.218345	2.10002	0.0357272	0.219326	ENSAPLG00000010799	ENSG00000189134		NKAPL
ENSAPLG00000010740	21701.6	-0.458328	-1.37395	0.346639	1.32221	0.186099	0.450176	ENSAPLG00000010740
ENSAPLG00000004773	27.1412	-0.458197	-1.37382	0.283337	1.61715	0.105847	0.350936	ENSAPLG00000004773	ENSG00000213231		TCL1B
ENSAPLG00000009690	1018.65	-0.458187	-1.37381	0.159172	2.87856	0.003995	0.10129	ENSAPLG00000009690	ENSG00000119862	LGALSL	LGALSL
ENSAPLG00000008301	630.76	-0.457803	-1.37345	0.269084	1.70134	0.0888794	0.326575	ENSAPLG00000008301	ENSG00000165810		BTNL9
ENSAPLG00000004447	33.6079	-0.456838	-1.37253	0.509731	0.896232	0.370129	0.625385	ENSAPLG00000004447
ENSAPLG00000004563	1646.95	-0.45668	-1.37238	0.378278	1.20726	0.227331	0.496047	ENSAPLG00000004563	ENSG00000135218	CD36	CD36
ENSAPLG00000008503	2341.44	-0.456679	-1.37238	0.275271	1.65902	0.097112	0.338432	ENSAPLG00000008503	ENSG00000164338	UTP15	UTP15
ENSAPLG00000015197	12236.6	-0.456621	-1.37232	0.187203	2.43918	0.0147208	0.15608	ENSAPLG00000015197	ENSG00000058272	PPP1R12A	PPP1R12A
ENSAPLG00000004591	16127.4	-0.456427	-1.37214	0.298842	1.52732	0.126681	0.382778	ENSAPLG00000004591	ENSG00000146701	MDH2	MDH2
ENSAPLG00000003654	1295.57	-0.456292	-1.37201	0.212463	2.14763	0.0317429	0.2098	ENSAPLG00000003654	ENSG00000103227	LMF1	LMF1
ENSAPLG00000007164	2328.96	-0.456146	-1.37187	0.21814	2.09107	0.0365222	0.221229	ENSAPLG00000007164	ENSG00000147010		SH3KBP1
ENSAPLG00000001150	12.5146	-0.456145	-1.37187	0.480974	0.948378	0.342937	0.60365	ENSAPLG00000001150
ENSAPLG00000004111	224.187	-0.455982	-1.37172	0.246299	1.85134	0.0641211	0.282268	ENSAPLG00000004111	ENSG00000159314	ARHGAP27	ARHGAP27
ENSAPLG00000001252	253.429	-0.455928	-1.37166	0.419423	1.08704	0.277021	0.543194	ENSAPLG00000001252	ENSG00000012061		ERCC1
ENSAPLG00000013402	4983.5	-0.455826	-1.37157	0.172824	2.63751	0.00835161	0.127802	ENSAPLG00000013402	ENSG00000108039	XPNPEP1	XPNPEP1
ENSAPLG00000001201	3611.27	-0.455738	-1.37148	0.193384	2.35665	0.0184406	0.170029	ENSAPLG00000001201	ENSG00000139842	CUL4A	CUL4A
ENSAPLG00000011397	430.192	-0.455417	-1.37118	0.253833	1.79416	0.0727878	0.298707	ENSAPLG00000011397	ENSG00000137462		TLR2
ENSAPLG00000012019	13625.1	-0.455213	-1.37099	0.182909	2.48875	0.0128194	0.147293	ENSAPLG00000012019	ENSG00000122566	HNRNPA2B1	HNRNPA2B1
ENSAPLG00000015030	1232.44	-0.455164	-1.37094	0.261809	1.73854	0.082116	0.31604	ENSAPLG00000015030	ENSG00000048544	MRPS10	MRPS10
ENSAPLG00000015094	7825.62	-0.455134	-1.37091	0.259493	1.75394	0.0794416	0.311857	ENSAPLG00000015094	ENSG00000120129	DUSP1	DUSP1
ENSAPLG00000003917	1599.98	-0.45475	-1.37055	0.353507	1.2864	0.198305	0.46381	ENSAPLG00000003917
ENSAPLG00000013133	4159.37	-0.45471	-1.37051	0.33881	1.34208	0.17957	0.444261	ENSAPLG00000013133	ENSG00000143252	SDHC	SDHC
ENSAPLG00000012484	1934.6	-0.45449	-1.3703	0.217878	2.08598	0.0369801	0.222628	ENSAPLG00000012484	ENSG00000078140	UBE2K	UBE2K
ENSAPLG00000013339	7385.95	-0.453761	-1.36961	0.198427	2.28679	0.022208	0.181253	ENSAPLG00000013339	ENSG00000105176	URI1	URI1
ENSAPLG00000013062	314.93	-0.453352	-1.36922	0.324009	1.3992	0.161754	0.423049	ENSAPLG00000013062	ENSG00000167208	SNX20	SNX20
ENSAPLG00000015983	12.0536	-0.453265	-1.36914	0.480189	0.943932	0.345204	0.605703	ENSAPLG00000015983
ENSAPLG00000014499	3529.01	-0.452967	-1.36885	0.259575	1.74503	0.080979	0.313758	ENSAPLG00000014499	ENSG00000170860	LSM3	LSM3
ENSAPLG00000004096	12599.9	-0.452954	-1.36884	0.219424	2.06429	0.0389903	0.22732	ENSAPLG00000004096	ENSG00000130414	NDUFA10	NDUFA10
ENSAPLG00000014508	1740.53	-0.452762	-1.36866	0.251744	1.7985	0.0720972	0.297714	ENSAPLG00000014508	ENSG00000139233	LLPH	LLPH
ENSAPLG00000013886	9743.76	-0.452545	-1.36845	0.325623	1.38978	0.164595	0.426457	ENSAPLG00000013886	ENSG00000112695	COX7A2	COX7A2
ENSAPLG00000013587	20.4055	-0.45254	-1.36845	0.352169	1.28501	0.198789	0.464049	ENSAPLG00000013587
ENSAPLG00000013507	803.972	-0.452133	-1.36806	0.211893	2.13378	0.032861	0.211941	ENSAPLG00000013507	ENSG00000185808	PIGP	PIGP
ENSAPLG00000010526	333.673	-0.451582	-1.36754	0.173738	2.59921	0.00934377	0.13137	ENSAPLG00000010526	ENSG00000166845	C18orf54	C18orf54
ENSAPLG00000000514	438.527	-0.451549	-1.36751	0.454798	0.992856	0.32078	0.584605	ENSAPLG00000000514
ENSAPLG00000016211	4953.97	-0.451355	-1.36732	0.16502	2.73515	0.00623528	0.113943	ENSAPLG00000016211	ENSG00000120860	WASHC3	WASHC3
ENSAPLG00000008999	2102.15	-0.451317	-1.36729	0.155985	2.89333	0.00381183	0.0996572	ENSAPLG00000008999	ENSG00000165533	TTC8	TTC8
ENSAPLG00000002373	133.679	-0.451136	-1.36712	0.27492	1.64097	0.100803	0.343309	ENSAPLG00000002373	ENSG00000101220		C20orf27
ENSAPLG00000009186	14551.3	-0.451113	-1.36709	0.247833	1.82023	0.0687241	0.291028	ENSAPLG00000009186	ENSG00000110958	PTGES3	PTGES3
ENSAPLG00000008162	874.941	-0.450993	-1.36698	0.210309	2.14443	0.0319987	0.210504	ENSAPLG00000008162	ENSG00000155792	DEPTOR	DEPTOR
ENSAPLG00000003093	5195.99	-0.450867	-1.36686	0.208879	2.1585	0.0308887	0.206534	ENSAPLG00000003093	ENSG00000117505	DR1	DR1
ENSAPLG00000007349	8729.39	-0.450842	-1.36684	0.190457	2.36716	0.0179252	0.167979	ENSAPLG00000007349	ENSG00000064102	INTS13	INTS13
ENSAPLG00000007808	981.275	-0.450577	-1.36659	0.242143	1.86079	0.0627745	0.279481	ENSAPLG00000007808	ENSG00000279686		AC142391.1
ENSAPLG00000011184	1108.32	-0.450418	-1.36644	0.369203	1.21998	0.222474	0.491431	ENSAPLG00000011184	ENSG00000167772	ANGPTL4	ANGPTL4
ENSAPLG00000006077	2342.18	-0.450305	-1.36633	0.256728	1.75402	0.0794273	0.311857	ENSAPLG00000006077	ENSG00000139178		C1RL
ENSAPLG00000011013	311.219	-0.450134	-1.36617	0.199698	2.25407	0.0241916	0.188114	ENSAPLG00000011013	ENSG00000172349	IL16	IL16
ENSAPLG00000003851	106.224	-0.450016	-1.36606	0.237118	1.89785	0.0577154	0.268187	ENSAPLG00000003851	ENSG00000150667		FSIP1
ENSAPLG00000007141	842.356	-0.449837	-1.36589	0.476607	0.943833	0.345255	0.605717	ENSAPLG00000007141	ENSG00000101203	COL20A1	COL20A1
ENSAPLG00000007703	294.013	-0.449641	-1.3657	0.246105	1.82703	0.0676958	0.289097	ENSAPLG00000007703	ENSG00000135924		DNAJB2
ENSAPLG00000001408	243.849	-0.44957	-1.36563	0.425761	1.05592	0.291004	0.55621	ENSAPLG00000001408
ENSAPLG00000003945	5133.61	-0.44915	-1.36524	0.405715	1.10706	0.268269	0.53541	ENSAPLG00000003945	ENSG00000125995	ROMO1	ROMO1
ENSAPLG00000003485	933.79	-0.449095	-1.36518	0.223883	2.00594	0.044863	0.242287	ENSAPLG00000003485	ENSG00000137491	SLCO2B1	SLCO2B1
ENSAPLG00000003742	2739.23	-0.449073	-1.36516	0.340563	1.31862	0.187296	0.450843	ENSAPLG00000003742
ENSAPLG00000010919	10152.6	-0.44884	-1.36494	0.242812	1.84851	0.0645288	0.282805	ENSAPLG00000010919	ENSG00000100902	PSMA6	PSMA6
ENSAPLG00000013902	330.781	-0.44856	-1.36468	0.265946	1.68666	0.0916686	0.331544	ENSAPLG00000013902	ENSG00000172728	FUT10	FUT10
ENSAPLG00000008099	13948.1	-0.448552	-1.36467	0.17889	2.50743	0.0121614	0.143458	ENSAPLG00000008099	ENSG00000170759	KIF5B	KIF5B
ENSAPLG00000011458	479.763	-0.448499	-1.36462	0.33038	1.35753	0.174614	0.438376	ENSAPLG00000011458	ENSG00000101276	SLC52A3	SLC52A3
ENSAPLG00000000845	29.7994	-0.448442	-1.36457	0.404613	1.10833	0.267721	0.535291	ENSAPLG00000000845
ENSAPLG00000003774	10006.5	-0.448352	-1.36448	0.195379	2.29478	0.0217457	0.180269	ENSAPLG00000003774	ENSG00000155096	AZIN1	AZIN1
ENSAPLG00000005540	10222.8	-0.448047	-1.36419	0.287209	1.56	0.11876	0.370353	ENSAPLG00000005540	ENSG00000122705	CLTA	CLTA
ENSAPLG00000002445	732.803	-0.447944	-1.3641	0.355516	1.25999	0.207675	0.473079	ENSAPLG00000002445	ENSG00000131969	ABHD12B	ABHD12B
ENSAPLG00000006244	1611.7	-0.447732	-1.36389	0.294102	1.52237	0.127917	0.384478	ENSAPLG00000006244	ENSG00000168273	SMIM4	SMIM4
ENSAPLG00000003621	38025	-0.447677	-1.36384	0.27629	1.62032	0.105164	0.349986	ENSAPLG00000003621
ENSAPLG00000001528	1967.91	-0.447598	-1.36377	0.185372	2.4146	0.0157526	0.160616	ENSAPLG00000001528	ENSG00000164252		AGGF1
ENSAPLG00000001436	483.172	-0.447387	-1.36357	0.263327	1.69898	0.0893231	0.327812	ENSAPLG00000001436	ENSG00000204815	TTC25	TTC25
ENSAPLG00000004169	1474.49	-0.447271	-1.36346	0.235085	1.90259	0.0570937	0.267484	ENSAPLG00000004169	ENSG00000267168		AC005837.2
ENSAPLG00000002377	31.9607	-0.447147	-1.36334	1.27543	0.350587	0.725898	0.860613	ENSAPLG00000002377
ENSAPLG00000002438	82479.4	-0.446958	-1.36316	0.289173	1.54564	0.12219	0.376445	ENSAPLG00000002438	ENSG00000171863	RPS7	RPS7
ENSAPLG00000009667	2157.96	-0.446953	-1.36316	0.431586	1.0356	0.300387	0.563953	ENSAPLG00000009667	ENSG00000159713	TPPP3	TPPP3
ENSAPLG00000000741	196.729	-0.446857	-1.36307	0.345609	1.29295	0.196027	0.461793	ENSAPLG00000000741	ENSG00000182170		MRGPRG
ENSAPLG00000013522	1945.15	-0.446701	-1.36292	0.206961	2.15838	0.0308983	0.206534	ENSAPLG00000013522	ENSG00000145782	ATG12	ATG12
ENSAPLG00000003552	170.685	-0.446627	-1.36285	0.322169	1.38632	0.165651	0.427938	ENSAPLG00000003552	ENSG00000076258	FMO4	FMO4
ENSAPLG00000006500	154.862	-0.44651	-1.36274	0.327019	1.3654	0.172129	0.43617	ENSAPLG00000006500	ENSG00000169218	RSPO1	RSPO1
ENSAPLG00000005950	6393.08	-0.446507	-1.36274	0.178558	2.50062	0.0123976	0.145158	ENSAPLG00000005950	ENSG00000176171		BNIP3
ENSAPLG00000007553	3225.33	-0.446434	-1.36267	0.232753	1.91806	0.0551033	0.264018	ENSAPLG00000007553	ENSG00000121310	ECHDC2	ECHDC2
ENSAPLG00000010210	767.715	-0.446356	-1.36259	0.323968	1.37778	0.168272	0.431011	ENSAPLG00000010210	ENSG00000126088	UROD	UROD
ENSAPLG00000007740	10657.2	-0.446326	-1.36257	0.40857	1.09241	0.274652	0.540892	ENSAPLG00000007740	ENSG00000167468	GPX4	GPX4
ENSAPLG00000003196	714.126	-0.446274	-1.36252	0.198155	2.25214	0.0243132	0.188534	ENSAPLG00000003196	ENSG00000131238		PPT1
ENSAPLG00000000975	42.1767	-0.446014	-1.36227	0.322878	1.38137	0.167166	0.429371	ENSAPLG00000000975	ENSG00000115107	STEAP3	STEAP3
ENSAPLG00000007475	374.067	-0.445971	-1.36223	0.414703	1.0754	0.282196	0.547889	ENSAPLG00000007475	ENSG00000106484	MEST	MEST
ENSAPLG00000008831	12099.3	-0.445642	-1.36192	0.209527	2.12689	0.033429	0.212662	ENSAPLG00000008831	ENSG00000186298		PPP1CC
ENSAPLG00000009944	3523.25	-0.445562	-1.36184	0.232988	1.91238	0.0558273	0.265062	ENSAPLG00000009944	ENSG00000182197	EXT1	EXT1
ENSAPLG00000010546	1932.64	-0.44549	-1.36178	0.430155	1.03565	0.300365	0.563953	ENSAPLG00000010546	ENSG00000145912	NHP2	NHP2
ENSAPLG00000015827	1826.29	-0.445421	-1.36171	0.292744	1.52154	0.128125	0.384587	ENSAPLG00000015827	ENSG00000117543	DPH5	DPH5
ENSAPLG00000000177	8.6274	-0.445371	-1.36166	0.577439	0.771287	0.440537	0.676689	ENSAPLG00000000177
ENSAPLG00000016260	611.817	-0.445217	-1.36152	0.222597	2.0001	0.0454896	0.243265	ENSAPLG00000016260	ENSG00000145491	ROPN1L	ROPN1L
ENSAPLG00000005119	4180.16	-0.445152	-1.36146	0.200466	2.22059	0.026379	0.194528	ENSAPLG00000005119	ENSG00000101132	PFDN4	PFDN4
ENSAPLG00000008521	2374.26	-0.445138	-1.36144	0.1434	3.10418	0.00190807	0.0827846	ENSAPLG00000008521	ENSG00000034693	PEX3	PEX3
ENSAPLG00000012857	6949.68	-0.445058	-1.36137	0.18468	2.40988	0.0159577	0.161564	ENSAPLG00000012857	ENSG00000256060		TRAPPC2B
ENSAPLG00000004125	1231.82	-0.444797	-1.36112	0.216616	2.05339	0.0400351	0.229161	ENSAPLG00000004125	ENSG00000170891	CYTL1	CYTL1
ENSAPLG00000005948	5737.41	-0.443991	-1.36036	0.189797	2.3393	0.0193199	0.173058	ENSAPLG00000005948	ENSG00000140600	SH3GL3	SH3GL3
ENSAPLG00000008007	41083	-0.443954	-1.36033	0.394296	1.12594	0.26019	0.52787	ENSAPLG00000008007
ENSAPLG00000007519	647.84	-0.443874	-1.36025	0.233656	1.89969	0.0574733	0.268187	ENSAPLG00000007519	ENSG00000273611		ZNHIT3
ENSAPLG00000016385	55.3312	-0.443675	-1.36006	0.314253	1.41184	0.157997	0.418948	ENSAPLG00000016385	ENSG00000188523	CFAP77	CFAP77
ENSAPLG00000012889	1983.38	-0.443616	-1.36001	0.184968	2.39834	0.0164695	0.163215	ENSAPLG00000012889	ENSG00000006007	GDE1	GDE1
ENSAPLG00000013455	243.678	-0.443415	-1.35982	0.408075	1.0866	0.277213	0.543212	ENSAPLG00000013455	ENSG00000168002		POLR2G
ENSAPLG00000013298	5180.01	-0.4434	-1.3598	0.221566	2.0012	0.0453704	0.243125	ENSAPLG00000013298	ENSG00000172775	FAM192A	FAM192A
ENSAPLG00000000703	619.207	-0.443394	-1.3598	0.165928	2.67222	0.00753521	0.122222	ENSAPLG00000000703	ENSG00000180011	ZADH2	ZADH2
ENSAPLG00000015137	1641.64	-0.443357	-1.35976	0.201544	2.1998	0.0278208	0.198715	ENSAPLG00000015137	ENSG00000258539		AC068896.1
ENSAPLG00000008761	238.418	-0.443266	-1.35968	0.296222	1.4964	0.13455	0.393633	ENSAPLG00000008761	ENSG00000064205	WISP2	WISP2
ENSAPLG00000001494	23.9455	-0.443234	-1.35965	0.523651	0.84643	0.397313	0.646048	ENSAPLG00000001494	ENSG00000187944	C2orf66	C2orf66
ENSAPLG00000006726	4785.44	-0.443198	-1.35962	0.237292	1.86773	0.0617993	0.277389	ENSAPLG00000006726	ENSG00000087269	NOP14	NOP14
ENSAPLG00000005254	5315.65	-0.442726	-1.35917	0.262717	1.68518	0.0919537	0.331953	ENSAPLG00000005254	ENSG00000128228	SDF2L1	SDF2L1
ENSAPLG00000015783	132.572	-0.44244	-1.3589	0.290477	1.52315	0.127721	0.384195	ENSAPLG00000015783	ENSG00000285304		Z83844.3
ENSAPLG00000004040	186.289	-0.442432	-1.35889	0.538708	0.821283	0.411485	0.656446	ENSAPLG00000004040
ENSAPLG00000014383	2944.75	-0.442351	-1.35882	0.381479	1.15957	0.246224	0.514873	ENSAPLG00000014383	ENSG00000131495	NDUFA2	NDUFA2
ENSAPLG00000012274	410.945	-0.44219	-1.35867	0.3311	1.33552	0.181707	0.44605	ENSAPLG00000012274
ENSAPLG00000015527	89.9454	-0.442028	-1.35851	0.384141	1.15069	0.249859	0.51841	ENSAPLG00000015527
ENSAPLG00000015281	12166.2	-0.44195	-1.35844	0.199381	2.21661	0.0266496	0.195567	ENSAPLG00000015281	ENSG00000100129	EIF3L	EIF3L
ENSAPLG00000006713	995.951	-0.441906	-1.3584	0.204702	2.15878	0.0308674	0.206534	ENSAPLG00000006713	ENSG00000153487		ING1
ENSAPLG00000003383	11681.5	-0.441643	-1.35815	0.169094	2.61182	0.00900626	0.130434	ENSAPLG00000003383	ENSG00000107798	LIPA	LIPA
ENSAPLG00000010190	74.8532	-0.44161	-1.35812	0.284201	1.55386	0.120217	0.372798	ENSAPLG00000010190	ENSG00000107130	NCS1	NCS1
ENSAPLG00000011463	2891.08	-0.441597	-1.35811	0.402717	1.09654	0.272841	0.539427	ENSAPLG00000011463	ENSG00000168653		NDUFS5
ENSAPLG00000012718	6828.67	-0.441569	-1.35808	0.219304	2.0135	0.0440617	0.239788	ENSAPLG00000012718	ENSG00000131100		ATP6V1E1
ENSAPLG00000012148	1367.15	-0.441455	-1.35797	0.172203	2.56358	0.0103599	0.135356	ENSAPLG00000012148	ENSG00000100997	ABHD12	ABHD12
ENSAPLG00000010167	24.2345	-0.441448	-1.35797	0.521567	0.846388	0.397337	0.646048	ENSAPLG00000010167	ENSG00000171234		UGT2B7
ENSAPLG00000001538	120.313	-0.441127	-1.35766	0.241586	1.82596	0.0678559	0.289395	ENSAPLG00000001538	ENSG00000125952	MAX	MAX
ENSAPLG00000005365	1068.51	-0.441106	-1.35764	0.276719	1.59406	0.110924	0.359154	ENSAPLG00000005365	ENSG00000196235	SUPT5H	SUPT5H
ENSAPLG00000013569	3079.03	-0.440796	-1.35735	0.291904	1.51007	0.131025	0.388793	ENSAPLG00000013569	ENSG00000102390		PBDC1
ENSAPLG00000009799	910.742	-0.440647	-1.35721	0.18976	2.32213	0.0202262	0.175149	ENSAPLG00000009799	ENSG00000155330	C16orf87	C16orf87
ENSAPLG00000007013	3985.79	-0.440538	-1.35711	0.238247	1.84908	0.0644469	0.282805	ENSAPLG00000007013	ENSG00000088766	CRLS1	CRLS1
ENSAPLG00000013248	1253.44	-0.44016	-1.35675	0.211046	2.08561	0.0370141	0.222635	ENSAPLG00000013248	ENSG00000127337	YEATS4	YEATS4
ENSAPLG00000000964	146.918	-0.440108	-1.35671	0.422825	1.04087	0.297934	0.561713	ENSAPLG00000000964	ENSG00000204220		PFDN6
ENSAPLG00000007648	21.1382	-0.439876	-1.35649	0.444054	0.990591	0.321886	0.58515	ENSAPLG00000007648	ENSG00000198125	MB	MB
ENSAPLG00000008427	16072.2	-0.43976	-1.35638	0.182885	2.40457	0.0161916	0.162404	ENSAPLG00000008427	ENSG00000137575	SDCBP	SDCBP
ENSAPLG00000003441	582.555	-0.439649	-1.35627	0.285675	1.53898	0.123808	0.379281	ENSAPLG00000003441	ENSG00000197620		CXorf40A
ENSAPLG00000001657	50.1424	-0.439391	-1.35603	0.259007	1.69644	0.0898018	0.32877	ENSAPLG00000001657
ENSAPLG00000011659	5204.48	-0.439335	-1.35598	0.317994	1.38158	0.1671	0.429371	ENSAPLG00000011659	ENSG00000136521	NDUFB5	NDUFB5
ENSAPLG00000006058	16630.3	-0.438975	-1.35564	0.251566	1.74497	0.0809906	0.313758	ENSAPLG00000006058	ENSG00000167315	ACAA2	ACAA2
ENSAPLG00000012152	507.964	-0.438876	-1.35555	0.218291	2.0105	0.0443778	0.240952	ENSAPLG00000012152	ENSG00000127415	IDUA	IDUA
ENSAPLG00000002627	30.6065	-0.438729	-1.35541	0.308461	1.42232	0.154935	0.416206	ENSAPLG00000002627	ENSG00000138347	MYPN	MYPN
ENSAPLG00000003388	1356.32	-0.438704	-1.35539	0.275271	1.59372	0.111	0.359163	ENSAPLG00000003388	ENSG00000111711	GOLT1B	GOLT1B
ENSAPLG00000012325	4963.08	-0.438498	-1.35519	0.363141	1.20751	0.227235	0.495989	ENSAPLG00000012325	ENSG00000106153		CHCHD2
ENSAPLG00000011286	2506.66	-0.438497	-1.35519	0.168577	2.60118	0.00929045	0.131348	ENSAPLG00000011286	ENSG00000131844	MCCC2	MCCC2
ENSAPLG00000015082	37816.8	-0.438482	-1.35518	0.441564	0.99302	0.3207	0.584596	ENSAPLG00000015082	ENSG00000204520		MICA
ENSAPLG00000005819	594.512	-0.438189	-1.3549	0.263018	1.666	0.0957133	0.337298	ENSAPLG00000005819	ENSG00000198870	STKLD1	STKLD1
ENSAPLG00000012145	3686.82	-0.438156	-1.35487	0.155335	2.82071	0.00479178	0.106564	ENSAPLG00000012145	ENSG00000171055	FEZ2	FEZ2
ENSAPLG00000001153	145.484	-0.438092	-1.35481	0.285651	1.53366	0.125113	0.380885	ENSAPLG00000001153	ENSG00000134830		C5AR2
ENSAPLG00000010005	2130.05	-0.437967	-1.35469	0.196581	2.22792	0.0258858	0.193106	ENSAPLG00000010005	ENSG00000138036	DYNC2LI1	DYNC2LI1
ENSAPLG00000008955	3714.48	-0.437896	-1.35463	0.23443	1.86792	0.0617731	0.277389	ENSAPLG00000008955	ENSG00000136104	RNASEH2B	RNASEH2B
ENSAPLG00000003133	1390.66	-0.437616	-1.35436	0.212672	2.0577	0.0396185	0.22844	ENSAPLG00000003133	ENSG00000177830	CHID1	CHID1
ENSAPLG00000002649	4622.9	-0.437439	-1.3542	0.249356	1.75428	0.0793833	0.311857	ENSAPLG00000002649	ENSG00000119969	HELLS	HELLS
ENSAPLG00000000756	2283.7	-0.437428	-1.35419	0.203865	2.14568	0.0318987	0.21024	ENSAPLG00000000756	ENSG00000140395	WDR61	WDR61
ENSAPLG00000006041	2687.06	-0.437121	-1.3539	0.23134	1.88951	0.0588232	0.269953	ENSAPLG00000006041	ENSG00000162961	DPY30	DPY30
ENSAPLG00000006751	149845	-0.436891	-1.35368	0.160116	2.72859	0.00636057	0.115015	ENSAPLG00000006751	ENSG00000156976	EIF4A2	EIF4A2
ENSAPLG00000013978	744.922	-0.43673	-1.35353	0.215202	2.02939	0.0424184	0.235118	ENSAPLG00000013978	ENSG00000068489	PRR11	PRR11
ENSAPLG00000005904	77.3713	-0.436678	-1.35348	0.219086	1.99318	0.0462419	0.244698	ENSAPLG00000005904	ENSG00000185055	EFCAB10	EFCAB10
ENSAPLG00000002511	4317.21	-0.436657	-1.35346	0.187325	2.33101	0.0197528	0.174288	ENSAPLG00000002511	ENSG00000197265	GTF2E2	GTF2E2
ENSAPLG00000008240	4252.07	-0.436653	-1.35346	0.177463	2.46053	0.0138732	0.15327	ENSAPLG00000008240	ENSG00000065833	ME1	ME1
ENSAPLG00000004108	1965.64	-0.436617	-1.35343	0.229979	1.89851	0.0576296	0.268187	ENSAPLG00000004108	ENSG00000099899	TRMT2A	TRMT2A
ENSAPLG00000012220	1664.65	-0.436416	-1.35324	0.329755	1.32345	0.185684	0.449699	ENSAPLG00000012220	ENSG00000130429		ARPC1B
ENSAPLG00000004945	8312.9	-0.436358	-1.35318	0.23918	1.8244	0.0680921	0.289918	ENSAPLG00000004945	ENSG00000112799	LY86	LY86
ENSAPLG00000011063	3954.61	-0.43607	-1.35291	0.305492	1.42744	0.153454	0.414315	ENSAPLG00000011063	ENSG00000100442	FKBP3	FKBP3
ENSAPLG00000003726	79.2014	-0.436066	-1.35291	0.261042	1.67048	0.0948238	0.336475	ENSAPLG00000003726	ENSG00000157350	ST3GAL2	ST3GAL2
ENSAPLG00000002050	135.324	-0.435923	-1.35278	0.365353	1.19316	0.232808	0.502186	ENSAPLG00000002050	ENSG00000165175		MID1IP1
ENSAPLG00000000606	800.838	-0.435917	-1.35277	0.223405	1.95124	0.0510288	0.256031	ENSAPLG00000000606	ENSG00000181804	SLC9A9	SLC9A9
ENSAPLG00000010207	61.2272	-0.435817	-1.35268	0.405813	1.07394	0.282852	0.548284	ENSAPLG00000010207	ENSG00000182271	TMIGD1	TMIGD1
ENSAPLG00000010629	5367.69	-0.435742	-1.35261	0.204384	2.13197	0.033009	0.211987	ENSAPLG00000010629	ENSG00000185551	NR2F2	NR2F2
ENSAPLG00000016206	257.212	-0.435714	-1.35258	0.405199	1.07531	0.282237	0.547894	ENSAPLG00000016206	ENSG00000092621		PHGDH
ENSAPLG00000008061	370.013	-0.43528	-1.35217	0.523595	0.83133	0.405787	0.652062	ENSAPLG00000008061	ENSG00000165810		BTNL9
ENSAPLG00000009899	2597.16	-0.435231	-1.35213	0.206502	2.10763	0.0350628	0.217524	ENSAPLG00000009899	ENSG00000145349	CAMK2D	CAMK2D
ENSAPLG00000002526	1465.5	-0.435109	-1.35201	0.234998	1.85154	0.0640914	0.282226	ENSAPLG00000002526	ENSG00000023902	PLEKHO1	PLEKHO1
ENSAPLG00000010975	3614.12	-0.434991	-1.3519	0.318941	1.36386	0.172611	0.436711	ENSAPLG00000010975	ENSG00000185043	CIB1	CIB1
ENSAPLG00000014304	340.266	-0.434933	-1.35185	0.152639	2.84941	0.00438003	0.103112	ENSAPLG00000014304
ENSAPLG00000015135	2141.72	-0.434823	-1.35175	0.253959	1.71218	0.086864	0.323564	ENSAPLG00000015135
ENSAPLG00000008357	5473.93	-0.434822	-1.35174	0.365718	1.18896	0.234457	0.503946	ENSAPLG00000008357	ENSG00000125534	PPDPF	PPDPF
ENSAPLG00000011047	174.811	-0.434794	-1.35172	0.320775	1.35545	0.175275	0.439251	ENSAPLG00000011047	ENSG00000166573	GALR1	GALR1
ENSAPLG00000014092	603.411	-0.434783	-1.35171	0.189852	2.29012	0.0220144	0.180296	ENSAPLG00000014092	ENSG00000156831		NSMCE2
ENSAPLG00000014087	2559.04	-0.434629	-1.35156	0.217303	2.00011	0.0454885	0.243265	ENSAPLG00000014087	ENSG00000079739	PGM1	PGM1
ENSAPLG00000014004	249.052	-0.434502	-1.35144	0.37717	1.152	0.249319	0.517927	ENSAPLG00000014004	ENSG00000204655		MOG
ENSAPLG00000014377	133.685	-0.434263	-1.35122	0.300708	1.44413	0.148701	0.408422	ENSAPLG00000014377	ENSG00000170458		CD14
ENSAPLG00000012845	20487.2	-0.434199	-1.35116	0.198349	2.18907	0.0285919	0.20058	ENSAPLG00000012845	ENSG00000115091	ACTR3	ACTR3
ENSAPLG00000007097	13615.3	-0.434086	-1.35105	0.319207	1.35989	0.173866	0.437393	ENSAPLG00000007097	ENSG00000249209		AP000311.1
ENSAPLG00000006367	7392.41	-0.433868	-1.35085	0.29323	1.47962	0.138975	0.397472	ENSAPLG00000006367	ENSG00000142657	PGD	PGD
ENSAPLG00000005057	12.2022	-0.433864	-1.35085	0.46125	0.940627	0.346896	0.607595	ENSAPLG00000005057	ENSG00000172346	CSDC2	CSDC2
ENSAPLG00000008935	3566.1	-0.43383	-1.35081	0.186589	2.32506	0.0200686	0.175149	ENSAPLG00000008935	ENSG00000104177	MYEF2	MYEF2
ENSAPLG00000015490	7423.09	-0.43378	-1.35077	0.1902	2.28065	0.0225693	0.182725	ENSAPLG00000015490	ENSG00000122729	ACO1	ACO1
ENSAPLG00000011297	85727.3	-0.433579	-1.35058	0.315987	1.37214	0.17002	0.433275	ENSAPLG00000011297	ENSG00000184613	NELL2	NELL2
ENSAPLG00000005384	8816.89	-0.433511	-1.35052	0.139167	3.11504	0.0018392	0.0815473	ENSAPLG00000005384	ENSG00000273749	CYFIP1	CYFIP1
ENSAPLG00000011951	2420.32	-0.4335	-1.35051	0.205383	2.11069	0.0347987	0.216654	ENSAPLG00000011951	ENSG00000157538	VPS26C	VPS26C
ENSAPLG00000014819	35429.6	-0.433236	-1.35026	0.234087	1.85075	0.0642059	0.282554	ENSAPLG00000014819	ENSG00000132475	H3F3B	H3F3B
ENSAPLG00000002163	25.8995	-0.433203	-1.35023	0.375707	1.15303	0.248897	0.517553	ENSAPLG00000002163	ENSG00000173581		CCDC106
ENSAPLG00000006378	168.332	-0.432918	-1.34996	0.457923	0.945395	0.344457	0.605325	ENSAPLG00000006378	ENSG00000185615	PDIA2	PDIA2
ENSAPLG00000011079	66.211	-0.432914	-1.34996	0.274631	1.57635	0.114946	0.365839	ENSAPLG00000011079	ENSG00000108387	2018-09-04	2018-09-04
ENSAPLG00000005307	617.862	-0.432826	-1.34988	0.215253	2.01078	0.0443489	0.240887	ENSAPLG00000005307	ENSG00000120675	DNAJC15	DNAJC15
ENSAPLG00000015458	171.435	-0.432714	-1.34977	0.286795	1.50879	0.131352	0.389486	ENSAPLG00000015458	ENSG00000168679	SLC16A4	SLC16A4
ENSAPLG00000003949	3429.24	-0.4327	-1.34976	0.180786	2.39344	0.0166914	0.163867	ENSAPLG00000003949	ENSG00000066629	EML1	EML1
ENSAPLG00000014842	1702.18	-0.432567	-1.34963	0.186056	2.32493	0.0200755	0.175149	ENSAPLG00000014842	ENSG00000119688	ABCD4	ABCD4
ENSAPLG00000002874	9096.27	-0.432491	-1.34956	0.215869	2.00349	0.0451247	0.242803	ENSAPLG00000002874	ENSG00000120963	ZNF706	ZNF706
ENSAPLG00000010543	1809.04	-0.432477	-1.34955	0.219262	1.97242	0.0485619	0.250077	ENSAPLG00000010543	ENSG00000106462	EZH2	EZH2
ENSAPLG00000009641	478.874	-0.4322	-1.34929	0.264529	1.63385	0.102291	0.345629	ENSAPLG00000009641
ENSAPLG00000013485	1103.59	-0.43196	-1.34907	0.243433	1.77445	0.0759889	0.304991	ENSAPLG00000013485	ENSG00000129596	CDO1	CDO1
ENSAPLG00000002593	2504.94	-0.431629	-1.34876	0.225627	1.91302	0.0557459	0.26505	ENSAPLG00000002593	ENSG00000109917	ZPR1	ZPR1
ENSAPLG00000001017	11.4398	-0.431541	-1.34867	0.99571	0.4334	0.664724	0.824502	ENSAPLG00000001017
ENSAPLG00000014930	6324.94	-0.431267	-1.34842	0.284326	1.5168	0.129316	0.386677	ENSAPLG00000014930	ENSG00000119421	NDUFA8	NDUFA8
ENSAPLG00000002744	3431.27	-0.431138	-1.3483	0.253422	1.70126	0.0888938	0.326575	ENSAPLG00000002744	ENSG00000106399	RPA3	RPA3
ENSAPLG00000009346	241.737	-0.431091	-1.34825	0.36908	1.16802	0.242801	0.511037	ENSAPLG00000009346
ENSAPLG00000010058	1502.6	-0.431049	-1.34821	0.215936	1.99619	0.0459135	0.244044	ENSAPLG00000010058	ENSG00000134046	MBD2	MBD2
ENSAPLG00000013707	130.751	-0.431015	-1.34818	0.19406	2.22104	0.0263481	0.194528	ENSAPLG00000013707	ENSG00000187260		WDR86
ENSAPLG00000004078	9603.55	-0.430981	-1.34815	0.243737	1.76822	0.0770237	0.307139	ENSAPLG00000004078	ENSG00000179218	CALR	CALR
ENSAPLG00000004889	64522.5	-0.430978	-1.34815	0.326626	1.31949	0.187006	0.45083	ENSAPLG00000004889	ENSG00000137154	RPS6	RPS6
ENSAPLG00000004070	709.087	-0.430896	-1.34807	0.385199	1.11863	0.263297	0.531012	ENSAPLG00000004070
ENSAPLG00000014720	73.6323	-0.430663	-1.34785	0.445657	0.966357	0.333866	0.595544	ENSAPLG00000014720	ENSG00000196872	KIAA1211L	KIAA1211L
ENSAPLG00000011707	3223.7	-0.430414	-1.34762	0.190218	2.26274	0.0236519	0.186727	ENSAPLG00000011707	ENSG00000169019	COMMD8	COMMD8
ENSAPLG00000011820	3525.79	-0.430403	-1.34761	0.236101	1.82296	0.0683097	0.290403	ENSAPLG00000011820	ENSG00000035687	ADSS	ADSS
ENSAPLG00000006949	454.032	-0.430391	-1.3476	0.279902	1.53765	0.124135	0.379893	ENSAPLG00000006949	ENSG00000186889	TMEM17	TMEM17
ENSAPLG00000011004	6706.37	-0.430206	-1.34743	0.205323	2.09527	0.0361473	0.220269	ENSAPLG00000011004	ENSG00000023734	STRAP	STRAP
ENSAPLG00000003177	1290.46	-0.429492	-1.34676	0.188763	2.27529	0.0228883	0.184253	ENSAPLG00000003177	ENSG00000100523	DDHD1	DDHD1
ENSAPLG00000014614	15776.6	-0.429454	-1.34672	0.229948	1.86761	0.0618164	0.277389	ENSAPLG00000014614	ENSG00000077549	CAPZB	CAPZB
ENSAPLG00000004658	796.375	-0.429391	-1.34666	0.253097	1.69655	0.0897818	0.32877	ENSAPLG00000004658	ENSG00000088727	KIF9	KIF9
ENSAPLG00000004473	29870	-0.429376	-1.34665	0.238977	1.79673	0.0723788	0.297941	ENSAPLG00000004473	ENSG00000124783	SSR1	SSR1
ENSAPLG00000006721	6596.74	-0.429298	-1.34658	0.181216	2.36899	0.0178368	0.167853	ENSAPLG00000006721	ENSG00000124795	DEK	DEK
ENSAPLG00000001882	53651.9	-0.429014	-1.34631	0.241293	1.77798	0.0754067	0.303948	ENSAPLG00000001882	ENSG00000142156	COL6A1	COL6A1
ENSAPLG00000010672	1486.17	-0.428931	-1.34624	0.167143	2.56626	0.0102803	0.13533	ENSAPLG00000010672	ENSG00000198718		TOGARAM1
ENSAPLG00000012497	5145.44	-0.428818	-1.34613	0.29352	1.46095	0.14403	0.403719	ENSAPLG00000012497	ENSG00000213246	SUPT4H1	SUPT4H1
ENSAPLG00000003589	4837.65	-0.42874	-1.34606	0.189181	2.26629	0.0234338	0.186186	ENSAPLG00000003589	ENSG00000100811	YY1	YY1
ENSAPLG00000007087	467.018	-0.428522	-1.34585	0.245819	1.74324	0.0812911	0.314578	ENSAPLG00000007087
ENSAPLG00000016132	1760.78	-0.428501	-1.34583	0.245263	1.74711	0.0806185	0.313498	ENSAPLG00000016132
ENSAPLG00000016009	5882.26	-0.428462	-1.3458	0.24678	1.73621	0.0825263	0.316586	ENSAPLG00000016009	ENSG00000157514	TSC22D3	TSC22D3
ENSAPLG00000011894	2535.34	-0.428265	-1.34561	0.204843	2.0907	0.0365552	0.221239	ENSAPLG00000011894	ENSG00000137814	HAUS2	HAUS2
ENSAPLG00000008137	764.575	-0.428112	-1.34547	0.273015	1.56809	0.11686	0.367901	ENSAPLG00000008137	ENSG00000198860	TSEN15	TSEN15
ENSAPLG00000008321	12222.5	-0.428068	-1.34543	0.244381	1.75164	0.0798361	0.312314	ENSAPLG00000008321	ENSG00000257411		AC034102.2
ENSAPLG00000011122	6906.87	-0.427918	-1.34529	0.184044	2.32508	0.0200678	0.175149	ENSAPLG00000011122	ENSG00000126261	UBA2	UBA2
ENSAPLG00000014951	1740.97	-0.427665	-1.34505	0.23405	1.82724	0.0676639	0.289097	ENSAPLG00000014951	ENSG00000183527	PSMG1	PSMG1
ENSAPLG00000014316	2546.67	-0.427639	-1.34503	0.149242	2.86541	0.00416468	0.10227	ENSAPLG00000014316	ENSG00000083544	TDRD3	TDRD3
ENSAPLG00000012925	1683.47	-0.427457	-1.34486	0.28108	1.52077	0.128318	0.384926	ENSAPLG00000012925	ENSG00000149090	PAMR1	PAMR1
ENSAPLG00000008166	3931.58	-0.427402	-1.34481	0.207197	2.06278	0.0391335	0.227647	ENSAPLG00000008166	ENSG00000222014		RAB6C
ENSAPLG00000007920	7737.78	-0.426738	-1.34419	0.255635	1.66933	0.0950527	0.337033	ENSAPLG00000007920	ENSG00000162998	FRZB	FRZB
ENSAPLG00000002349	7036.06	-0.426626	-1.34409	0.204736	2.08379	0.0371792	0.22283	ENSAPLG00000002349	ENSG00000100519	PSMC6	PSMC6
ENSAPLG00000007614	3870.82	-0.426562	-1.34403	0.428518	0.995436	0.319524	0.583763	ENSAPLG00000007614	ENSG00000176387	HSD11B2	HSD11B2
ENSAPLG00000005508	86.9721	-0.426321	-1.3438	0.390045	1.093	0.274393	0.540892	ENSAPLG00000005508	ENSG00000164620	RELL2	RELL2
ENSAPLG00000000632	262.97	-0.425918	-1.34343	0.188697	2.25716	0.0239983	0.188114	ENSAPLG00000000632
ENSAPLG00000013082	4132	-0.425767	-1.34329	0.201659	2.11132	0.0347448	0.216654	ENSAPLG00000013082	ENSG00000143889	HNRNPLL	HNRNPLL
ENSAPLG00000007345	811.001	-0.425753	-1.34327	0.26443	1.61008	0.107381	0.353129	ENSAPLG00000007345	ENSG00000067334		DNTTIP2
ENSAPLG00000000769	129.937	-0.425698	-1.34322	0.382475	1.11301	0.265705	0.533219	ENSAPLG00000000769	ENSG00000135506		OS9
ENSAPLG00000012091	1258.73	-0.425571	-1.3431	0.285723	1.48945	0.136369	0.395135	ENSAPLG00000012091
ENSAPLG00000007515	8717.29	-0.425535	-1.34307	0.204631	2.07952	0.0375695	0.223374	ENSAPLG00000007515	ENSG00000177469	CAVIN1	CAVIN1
ENSAPLG00000013450	3883.8	-0.425505	-1.34304	0.210477	2.02162	0.0432153	0.237835	ENSAPLG00000013450	ENSG00000047579		DTNBP1
ENSAPLG00000004410	7363.77	-0.4252	-1.34276	0.191287	2.22283	0.026227	0.194421	ENSAPLG00000004410	ENSG00000134882	UBAC2	UBAC2
ENSAPLG00000011462	1708.69	-0.425171	-1.34273	0.200295	2.12272	0.033777	0.213523	ENSAPLG00000011462	ENSG00000176788	BASP1	BASP1
ENSAPLG00000003407	1000.5	-0.425167	-1.34273	0.188389	2.25685	0.0240174	0.188114	ENSAPLG00000003407	ENSG00000162599	NFIA	NFIA
ENSAPLG00000001813	2879.88	-0.425047	-1.34262	0.417803	1.01734	0.308993	0.573061	ENSAPLG00000001813	ENSG00000134809	TIMM10	TIMM10
ENSAPLG00000015438	302.926	-0.425025	-1.3426	0.246065	1.72729	0.0841163	0.319651	ENSAPLG00000015438
ENSAPLG00000013381	9452.16	-0.424976	-1.34255	0.333197	1.27545	0.20215	0.467344	ENSAPLG00000013381	ENSG00000159199	ATP5MC1	ATP5MC1
ENSAPLG00000007295	562.632	-0.424913	-1.34249	0.220231	1.92939	0.0536822	0.260832	ENSAPLG00000007295	ENSG00000123453	SARDH	SARDH
ENSAPLG00000001228	46.1518	-0.424768	-1.34236	0.275015	1.54453	0.122461	0.376705	ENSAPLG00000001228	ENSG00000110852		CLEC2B
ENSAPLG00000012582	475.818	-0.424759	-1.34235	0.213014	1.99404	0.0461475	0.244577	ENSAPLG00000012582
ENSAPLG00000009828	513.446	-0.424759	-1.34235	0.159154	2.66885	0.00761116	0.12254	ENSAPLG00000009828	ENSG00000144559	TAMM41	TAMM41
ENSAPLG00000010681	75.8693	-0.424739	-1.34233	0.272024	1.5614	0.118429	0.369935	ENSAPLG00000010681	ENSG00000129347		KRI1
ENSAPLG00000007658	164.643	-0.424617	-1.34222	0.213723	1.98677	0.0469483	0.246396	ENSAPLG00000007658
ENSAPLG00000004251	17854	-0.424499	-1.34211	0.242978	1.74707	0.0806259	0.313498	ENSAPLG00000004251	ENSG00000163466	ARPC2	ARPC2
ENSAPLG00000008332	7856.08	-0.424364	-1.34198	0.194581	2.18091	0.0291902	0.202187	ENSAPLG00000008332	ENSG00000142892	PIGK	PIGK
ENSAPLG00000007790	5136.61	-0.424248	-1.34187	0.272674	1.55588	0.119736	0.37213	ENSAPLG00000007790	ENSG00000099817	POLR2E	POLR2E
ENSAPLG00000013544	803.108	-0.424209	-1.34184	0.226742	1.87089	0.0613601	0.276658	ENSAPLG00000013544
ENSAPLG00000009381	16321.7	1.41438	2.66545	0.151014	2.80864	0.00497512	0.0107331	ENSAPLG00000009381	ENSG00000109861	CTSC	CTSC
ENSAPLG00000002894	294.96	-0.423949	-1.34159	0.226945	1.86807	0.0617521	0.277389	ENSAPLG00000002894	ENSG00000055332		EIF2AK2
ENSAPLG00000005677	214.888	-0.423947	-1.34159	0.196564	2.15679	0.0310219	0.206969	ENSAPLG00000005677	ENSG00000104490	NCALD	NCALD
ENSAPLG00000014884	5211.77	-0.423213	-1.34091	0.239528	1.76686	0.0772519	0.307529	ENSAPLG00000014884	ENSG00000134996	OSTF1	OSTF1
ENSAPLG00000007741	1000.32	-0.423172	-1.34087	0.183311	2.3085	0.0209714	0.177333	ENSAPLG00000007741	ENSG00000105855	ITGB8	ITGB8
ENSAPLG00000010730	224.464	-0.423171	-1.34087	0.194443	2.17632	0.0295315	0.203227	ENSAPLG00000010730	ENSG00000180953		ST20
ENSAPLG00000000552	87.6523	-0.423117	-1.34082	0.445758	0.949208	0.342515	0.6033	ENSAPLG00000000552		RF00609
ENSAPLG00000009017	3441.3	-0.423093	-1.3408	0.217548	1.94482	0.0517962	0.258067	ENSAPLG00000009017	ENSG00000033170	FUT8	FUT8
ENSAPLG00000006892	18.1097	-0.422673	-1.34041	0.433159	0.975792	0.329168	0.590754	ENSAPLG00000006892
ENSAPLG00000015170	10.9974	-0.422623	-1.34036	0.465141	0.908591	0.363566	0.620144	ENSAPLG00000015170	ENSG00000261115	TMEM178B	TMEM178B
ENSAPLG00000013500	11587	-0.422553	-1.3403	0.145328	2.90758	0.00364231	0.0990682	ENSAPLG00000013500	ENSG00000165997	ARL5B	ARL5B
ENSAPLG00000000649	123.801	-0.42255	-1.34029	0.360847	1.17099	0.241601	0.509879	ENSAPLG00000000649
ENSAPLG00000009781	1588.99	-0.422393	-1.34015	0.301083	1.40291	0.160643	0.421624	ENSAPLG00000009781
ENSAPLG00000015929	10524	-0.42239	-1.34015	0.1516	2.78621	0.00533287	0.107909	ENSAPLG00000015929	ENSG00000182220	ATP6AP2	ATP6AP2
ENSAPLG00000003110	1919.1	-0.422257	-1.34002	0.153988	2.74213	0.00610421	0.113453	ENSAPLG00000003110	ENSG00000132406	TMEM128	TMEM128
ENSAPLG00000013828	555.264	-0.422141	-1.33991	0.207678	2.03267	0.0420861	0.234706	ENSAPLG00000013828	ENSG00000138738	PRDM5	PRDM5
ENSAPLG00000013140	3777.98	-0.421982	-1.33977	0.2041	2.06752	0.0386849	0.226508	ENSAPLG00000013140	ENSG00000115128	SF3B6	SF3B6
ENSAPLG00000013152	2832.56	-0.421971	-1.33976	0.338302	1.24732	0.21228	0.478407	ENSAPLG00000013152	ENSG00000141971	MVB12A	MVB12A
ENSAPLG00000005098	164.567	-0.421926	-1.33971	0.391413	1.07796	0.281054	0.547024	ENSAPLG00000005098
ENSAPLG00000013928	1972.42	-0.421761	-1.33956	0.260423	1.61953	0.105334	0.350104	ENSAPLG00000013928	ENSG00000188833		ENTPD8
ENSAPLG00000007442	1414.7	-0.421645	-1.33945	0.244501	1.72451	0.084615	0.320599	ENSAPLG00000007442
ENSAPLG00000003457	2392.03	-0.42162	-1.33943	0.150216	2.80675	0.00500436	0.107331	ENSAPLG00000003457	ENSG00000175348	TMEM9B	TMEM9B
ENSAPLG00000003938	1909.32	-0.4215	-1.33932	0.215409	1.95675	0.0503772	0.254526	ENSAPLG00000003938	ENSG00000151304	SRFBP1	SRFBP1
ENSAPLG00000009566	1396.35	-0.421296	-1.33913	0.255553	1.64857	0.0992364	0.340431	ENSAPLG00000009566	ENSG00000015676		NUDCD3
ENSAPLG00000007035	347.826	-0.421185	-1.33903	0.39676	1.06156	0.288435	0.55332	ENSAPLG00000007035	ENSG00000159212	CLIC6	CLIC6
ENSAPLG00000010415	1480.7	-0.421176	-1.33902	0.162825	2.58668	0.00969045	0.132329	ENSAPLG00000010415	ENSG00000138794	CASP6	CASP6
ENSAPLG00000000665	2889.4	-0.421149	-1.33899	0.374052	1.12591	0.260203	0.52787	ENSAPLG00000000665
ENSAPLG00000012821	1858.12	-0.421079	-1.33893	0.22727	1.85277	0.0639149	0.281973	ENSAPLG00000012821	ENSG00000137502	RAB30	RAB30
ENSAPLG00000010084	4209.79	-0.420926	-1.33879	0.177528	2.37104	0.0177383	0.16782	ENSAPLG00000010084	ENSG00000140750	ARHGAP17	ARHGAP17
ENSAPLG00000004767	5832.15	-0.420918	-1.33878	0.195228	2.15603	0.0310811	0.207071	ENSAPLG00000004767	ENSG00000115170	ACVR1	ACVR1
ENSAPLG00000007157	715.301	-0.420808	-1.33868	0.211875	1.98612	0.0470204	0.246591	ENSAPLG00000007157	ENSG00000047662	FAM184B	FAM184B
ENSAPLG00000000875	230.156	-0.420717	-1.33859	0.336713	1.24948	0.211489	0.47761	ENSAPLG00000000875	ENSG00000139679	LPAR6	LPAR6
ENSAPLG00000004587	533.95	-0.420691	-1.33857	0.511467	0.822519	0.410782	0.655619	ENSAPLG00000004587
ENSAPLG00000010018	3272.26	-0.420675	-1.33855	0.248909	1.69008	0.0910134	0.33062	ENSAPLG00000010018	ENSG00000197905	TEAD4	TEAD4
ENSAPLG00000013734	2488.18	-0.420469	-1.33836	0.316938	1.32666	0.184622	0.44859	ENSAPLG00000013734	ENSG00000172901	LVRN	LVRN
ENSAPLG00000012371	7228.24	-0.420316	-1.33822	0.316707	1.32714	0.184462	0.448441	ENSAPLG00000012371	ENSG00000198467		TPM2
ENSAPLG00000015853	65955.1	-0.420038	-1.33796	0.328553	1.27844	0.201093	0.466271	ENSAPLG00000015853	ENSG00000174444	RPL4	RPL4
ENSAPLG00000010309	24640.3	-0.42001	-1.33794	0.230048	1.82575	0.0678884	0.289395	ENSAPLG00000010309	ENSG00000126945		HNRNPH2
ENSAPLG00000002760	150.274	-0.41986	-1.3378	0.192912	2.17643	0.0295232	0.203227	ENSAPLG00000002760	ENSG00000164251	F2RL1	F2RL1
ENSAPLG00000014072	462.891	-0.419832	-1.33777	0.252432	1.66315	0.0962823	0.337298	ENSAPLG00000014072	ENSG00000160703	NLRX1	NLRX1
ENSAPLG00000002172	467.452	-0.419818	-1.33776	0.188061	2.23234	0.0255923	0.192132	ENSAPLG00000002172	ENSG00000138135	CH25H	CH25H
ENSAPLG00000001389	134.709	-0.419762	-1.33771	0.265904	1.57862	0.114423	0.364996	ENSAPLG00000001389	ENSG00000126860		EVI2A
ENSAPLG00000009279	8105.21	-0.419579	-1.33754	0.16811	2.49585	0.0125655	0.146036	ENSAPLG00000009279	ENSG00000110841	PPFIBP1	PPFIBP1
ENSAPLG00000009525	9509.23	-0.419505	-1.33747	0.203729	2.05914	0.0394811	0.228156	ENSAPLG00000009525	ENSG00000157916	RER1	RER1
ENSAPLG00000010408	197.229	-0.419196	-1.33718	0.189679	2.21004	0.0271027	0.1968	ENSAPLG00000010408	ENSG00000205129	C4orf47	C4orf47
ENSAPLG00000004728	17575.4	-0.419043	-1.33704	0.215802	1.94179	0.0521621	0.259143	ENSAPLG00000004728	ENSG00000123562		MORF4L2
ENSAPLG00000004327	6389.32	-0.418888	-1.3369	0.147058	2.84845	0.00439333	0.103112	ENSAPLG00000004327	ENSG00000198171	DDRGK1	DDRGK1
ENSAPLG00000013383	4859.89	-0.418861	-1.33687	0.184142	2.27467	0.0229259	0.184346	ENSAPLG00000013383	ENSG00000061794	MRPS35	MRPS35
ENSAPLG00000013537	490.397	-0.418657	-1.33668	0.368861	1.135	0.256375	0.524923	ENSAPLG00000013537	ENSG00000181092	ADIPOQ	ADIPOQ
ENSAPLG00000008228	19275.4	-0.418625	-1.33665	0.446914	0.936702	0.348912	0.60911	ENSAPLG00000008228	ENSG00000149806	FAU	FAU
ENSAPLG00000008147	5834.52	-0.418395	-1.33644	0.248241	1.68544	0.0919038	0.331878	ENSAPLG00000008147	ENSG00000138430	OLA1	OLA1
ENSAPLG00000004030	5226.63	-0.418393	-1.33644	0.252886	1.65447	0.0980311	0.339066	ENSAPLG00000004030	ENSG00000173726	TOMM20	TOMM20
ENSAPLG00000005729	2274.5	-0.418364	-1.33641	0.23875	1.75231	0.0797199	0.312199	ENSAPLG00000005729	ENSG00000134480	CCNH	CCNH
ENSAPLG00000013912	1007.25	-0.418325	-1.33638	0.27617	1.51474	0.129839	0.386849	ENSAPLG00000013912	ENSG00000185900	POMK	POMK
ENSAPLG00000008367	24312.3	-0.418153	-1.33622	0.156449	2.67278	0.00752259	0.122158	ENSAPLG00000008367	ENSG00000213639	PPP1CB	PPP1CB
ENSAPLG00000007778	807.399	-0.418118	-1.33618	0.314654	1.32882	0.183908	0.448096	ENSAPLG00000007778
ENSAPLG00000012119	38.976	-0.418068	-1.33614	0.348461	1.19975	0.230235	0.499225	ENSAPLG00000012119	ENSG00000198720	ANKRD13B	ANKRD13B
ENSAPLG00000007745	12.2492	-0.418014	-1.33609	0.54155	0.771885	0.440183	0.676366	ENSAPLG00000007745	ENSG00000157219	HTR5A	HTR5A
ENSAPLG00000013341	4388.85	-0.417963	-1.33604	0.274616	1.52199	0.128012	0.384581	ENSAPLG00000013341	ENSG00000180104		EXOC3
ENSAPLG00000014071	87.8955	-0.417667	-1.33577	0.32169	1.29835	0.194166	0.459026	ENSAPLG00000014071	ENSG00000118946	PCDH17	PCDH17
ENSAPLG00000000777	9.06509	-0.417623	-1.33572	0.658784	0.63393	0.526127	0.738449	ENSAPLG00000000777	ENSG00000174015		SPERT
ENSAPLG00000013997	932.244	-0.417521	-1.33563	0.238417	1.75122	0.0799077	0.312314	ENSAPLG00000013997	ENSG00000136997	MYC	MYC
ENSAPLG00000004929	70.9161	-0.417253	-1.33538	0.314213	1.32793	0.184201	0.448392	ENSAPLG00000004929	ENSG00000198223		CSF2RA
ENSAPLG00000012194	34.735	-0.41725	-1.33538	0.313748	1.32989	0.183554	0.447755	ENSAPLG00000012194	ENSG00000189292	ALKAL2	ALKAL2
ENSAPLG00000001260	19.1688	-0.417109	-1.33525	0.356592	1.16971	0.242118	0.510545	ENSAPLG00000001260	ENSG00000219438	FAM19A5	FAM19A5
ENSAPLG00000009426	72.5553	-0.416999	-1.33515	0.423189	0.985373	0.324441	0.587416	ENSAPLG00000009426	ENSG00000241697		TMEFF1
ENSAPLG00000008590	7650.44	-0.416833	-1.33499	0.159875	2.60724	0.00912761	0.130973	ENSAPLG00000008590	ENSG00000261371	PECAM1	PECAM1
ENSAPLG00000013984	134946	-0.416412	-1.3346	0.259428	1.60512	0.108468	0.354639	ENSAPLG00000013984	ENSG00000011465	DCN	DCN
ENSAPLG00000013515	202.401	-0.416301	-1.3345	0.397886	1.04628	0.295431	0.559452	ENSAPLG00000013515	ENSG00000087494	PTHLH	PTHLH
ENSAPLG00000012812	8803.74	-0.41582	-1.33406	0.242942	1.7116	0.0869698	0.323564	ENSAPLG00000012812	ENSG00000022267	FHL1	FHL1
ENSAPLG00000010338	323.561	-0.415798	-1.33404	0.212853	1.95345	0.0507665	0.255304	ENSAPLG00000010338
ENSAPLG00000014388	627.75	-0.415557	-1.33381	0.237154	1.75227	0.0797274	0.312199	ENSAPLG00000014388	ENSG00000165275	TRMT10B	TRMT10B
ENSAPLG00000011219	10.338	-0.415499	-1.33376	0.529395	0.784855	0.432539	0.671109	ENSAPLG00000011219
ENSAPLG00000008531	1509.93	-0.415332	-1.33361	0.186411	2.22805	0.0258773	0.193106	ENSAPLG00000008531	ENSG00000198783	ZNF830	ZNF830
ENSAPLG00000003887	1809.08	-0.415174	-1.33346	0.205083	2.02442	0.0429272	0.236987	ENSAPLG00000003887	ENSG00000082175	PGR	PGR
ENSAPLG00000009801	2103.56	-0.415042	-1.33334	0.211563	1.96179	0.0497869	0.252668	ENSAPLG00000009801	ENSG00000153391		INO80C
ENSAPLG00000008777	4930.57	-0.415035	-1.33333	0.207162	2.00343	0.0451313	0.242803	ENSAPLG00000008777	ENSG00000055211	GINM1	GINM1
ENSAPLG00000014725	5326.22	-0.414569	-1.3329	0.297701	1.39257	0.163749	0.42524	ENSAPLG00000014725	ENSG00000171497	PPID	PPID
ENSAPLG00000001039	73.2503	-0.414453	-1.33279	0.280115	1.47958	0.138985	0.397472	ENSAPLG00000001039	ENSG00000125900		SIRPD
ENSAPLG00000009728	443.947	-0.414394	-1.33274	0.17827	2.32453	0.0200972	0.175149	ENSAPLG00000009728
ENSAPLG00000013582	10691.8	-0.41425	-1.33261	0.200508	2.06601	0.0388278	0.226841	ENSAPLG00000013582	ENSG00000187446	CHP1	CHP1
ENSAPLG00000004868	848.02	-0.414145	-1.33251	0.325991	1.27042	0.203936	0.46955	ENSAPLG00000004868	ENSG00000101134	DOK5	DOK5
ENSAPLG00000013179	75.4446	-0.413988	-1.33236	0.423977	0.97644	0.328846	0.590629	ENSAPLG00000013179	ENSG00000196104	SPOCK3	SPOCK3
ENSAPLG00000010561	8.18983	-0.413942	-1.33232	0.583933	0.708886	0.478395	0.703297	ENSAPLG00000010561	ENSG00000236699	ARHGEF38	ARHGEF38
ENSAPLG00000006667	40414.1	-0.413934	-1.33231	0.219627	1.88472	0.0594681	0.271758	ENSAPLG00000006667	ENSG00000161203	AP2M1	AP2M1
ENSAPLG00000013693	199.974	-0.413886	-1.33227	0.214246	1.93182	0.0533814	0.260054	ENSAPLG00000013693
ENSAPLG00000004984	6262.75	-0.413701	-1.3321	0.173763	2.38084	0.0172732	0.165861	ENSAPLG00000004984	ENSG00000016864	GLT8D1	GLT8D1
ENSAPLG00000001697	580.905	-0.413632	-1.33204	0.402134	1.02859	0.303671	0.567912	ENSAPLG00000001697
ENSAPLG00000012537	356.834	-0.413446	-1.33186	0.299989	1.3782	0.16814	0.430751	ENSAPLG00000012537	ENSG00000165186	PTCHD1	PTCHD1
ENSAPLG00000005247	76300.3	-0.413184	-1.33162	0.326363	1.26602	0.205505	0.471008	ENSAPLG00000005247	ENSG00000148303	RPL7A	RPL7A
ENSAPLG00000007942	7927.03	-0.412896	-1.33136	0.218666	1.88825	0.0589926	0.270292	ENSAPLG00000007942	ENSG00000115233	PSMD14	PSMD14
ENSAPLG00000014107	2889.46	-0.412782	-1.33125	0.230127	1.79371	0.0728588	0.298707	ENSAPLG00000014107	ENSG00000183513	COA5	COA5
ENSAPLG00000012158	1003.55	-0.41266	-1.33114	0.228724	1.80419	0.0712023	0.29594	ENSAPLG00000012158	ENSG00000183690	EFHC2	EFHC2
ENSAPLG00000003158	1138.49	-0.41262	-1.3311	0.150714	2.73776	0.00618584	0.113479	ENSAPLG00000003158	ENSG00000024862	CCDC28A	CCDC28A
ENSAPLG00000007490	250.625	-0.412533	-1.33102	0.259095	1.59221	0.111337	0.360026	ENSAPLG00000007490	ENSG00000162227		TAF6L
ENSAPLG00000001753	11.1863	-0.412476	-1.33097	0.503216	0.819678	0.4124	0.657682	ENSAPLG00000001753
ENSAPLG00000013225	1538.58	-0.412367	-1.33087	0.233878	1.76318	0.0778708	0.308731	ENSAPLG00000013225	ENSG00000075188	NUP37	NUP37
ENSAPLG00000008839	3826.93	-0.412127	-1.33065	0.237525	1.73509	0.0827248	0.316998	ENSAPLG00000008839	ENSG00000102858		MGRN1
ENSAPLG00000004239	64490.4	-0.412102	-1.33062	0.142827	2.88532	0.00391021	0.100527	ENSAPLG00000004239	ENSG00000084234	APLP2	APLP2
ENSAPLG00000007964	11298.1	-0.411908	-1.33044	0.224742	1.83281	0.0668313	0.287663	ENSAPLG00000007964	ENSG00000100600	LGMN	LGMN
ENSAPLG00000012540	294.393	-0.411785	-1.33033	0.268455	1.53391	0.125053	0.380885	ENSAPLG00000012540	ENSG00000069535	MAOB	MAOB
ENSAPLG00000005011	2711.4	-0.411682	-1.33024	0.25122	1.63873	0.10127	0.343986	ENSAPLG00000005011	ENSG00000132313	MRPL35	MRPL35
ENSAPLG00000008980	7565.5	-0.411464	-1.33003	0.200482	2.05237	0.0401337	0.229169	ENSAPLG00000008980	ENSG00000116030	SUMO1	SUMO1
ENSAPLG00000011211	316.992	-0.41136	-1.32994	0.142566	2.88541	0.00390909	0.100527	ENSAPLG00000011211	ENSG00000037965	HOXC8	HOXC8
ENSAPLG00000002965	2439.79	-0.411319	-1.3299	0.200628	2.05016	0.0403492	0.229658	ENSAPLG00000002965	ENSG00000132792	CTNNBL1	CTNNBL1
ENSAPLG00000014599	84517.4	-0.41122	-1.32981	0.302865	1.35777	0.174537	0.438376	ENSAPLG00000014599	ENSG00000100316	RPL3	RPL3
ENSAPLG00000007156	1471.17	-0.410903	-1.32952	0.227188	1.80865	0.070506	0.29434	ENSAPLG00000007156	ENSG00000128039	SRD5A3	SRD5A3
ENSAPLG00000002281	130.035	-0.41082	-1.32944	0.274985	1.49397	0.135183	0.393735	ENSAPLG00000002281	ENSG00000100365	NCF4	NCF4
ENSAPLG00000012441	442.4	-0.410705	-1.32933	0.257008	1.59802	0.110038	0.35745	ENSAPLG00000012441	ENSG00000181467	RAP2B	RAP2B
ENSAPLG00000007059	398.23	-0.410693	-1.32932	0.327351	1.2546	0.209625	0.475531	ENSAPLG00000007059	ENSG00000162144	CYB561A3	CYB561A3
ENSAPLG00000004132	2192.71	-0.410616	-1.32925	0.328257	1.2509	0.210972	0.477133	ENSAPLG00000004132	ENSG00000266967		AARSD1
ENSAPLG00000002901	754.274	-0.410445	-1.3291	0.360719	1.13785	0.255182	0.523313	ENSAPLG00000002901	ENSG00000124225	PMEPA1	PMEPA1
ENSAPLG00000015356	2262.98	-0.410428	-1.32908	0.168454	2.43644	0.0148326	0.15663	ENSAPLG00000015356	ENSG00000153574	RPIA	RPIA
ENSAPLG00000012268	13850.5	-0.410403	-1.32906	0.165696	2.47684	0.013255	0.150103	ENSAPLG00000012268	ENSG00000153187	HNRNPU	HNRNPU
ENSAPLG00000002729	1003.34	-0.41028	-1.32894	0.182894	2.24327	0.0248797	0.189909	ENSAPLG00000002729	ENSG00000136783		NIPSNAP3A
ENSAPLG00000007009	587.684	-0.410178	-1.32885	0.188001	2.18178	0.0291258	0.20184	ENSAPLG00000007009	ENSG00000184903	IMMP2L	IMMP2L
ENSAPLG00000009176	1466.21	-0.410139	-1.32881	0.207297	1.97851	0.047871	0.248838	ENSAPLG00000009176	ENSG00000123219	CENPK	CENPK
ENSAPLG00000012913	4216.87	-0.409967	-1.32865	0.266342	1.53925	0.123743	0.379281	ENSAPLG00000012913	ENSG00000181991	MRPS11	MRPS11
ENSAPLG00000009121	1644.07	-0.409926	-1.32862	0.203356	2.0158	0.0438209	0.239464	ENSAPLG00000009121	ENSG00000172269		DPAGT1
ENSAPLG00000006255	232.099	-0.409826	-1.32853	0.27639	1.48278	0.138132	0.396539	ENSAPLG00000006255	ENSG00000004468	CD38	CD38
ENSAPLG00000016062	17010.5	-0.409668	-1.32838	0.196079	2.0893	0.0366804	0.221618	ENSAPLG00000016062	ENSG00000106263	EIF3B	EIF3B
ENSAPLG00000011023	4107.75	-0.409644	-1.32836	0.146828	2.78995	0.00527162	0.107763	ENSAPLG00000011023	ENSG00000102893	PHKB	PHKB
ENSAPLG00000006170	2957.92	-0.409569	-1.32829	0.814197	0.503034	0.614941	0.793902	ENSAPLG00000006170	ENSG00000147604		RPL7
ENSAPLG00000015419	1877.65	-0.409363	-1.3281	0.264375	1.54842	0.121522	0.375069	ENSAPLG00000015419	ENSG00000147669	POLR2K	POLR2K
ENSAPLG00000002393	1333.2	-0.409326	-1.32806	0.355532	1.15131	0.249606	0.518191	ENSAPLG00000002393
ENSAPLG00000010072	14220.1	-0.409289	-1.32803	0.211729	1.93308	0.0532264	0.25998	ENSAPLG00000010072	ENSG00000120802		TMPO
ENSAPLG00000003695	2363.21	-0.409158	-1.32791	0.176341	2.32027	0.0203262	0.175149	ENSAPLG00000003695	ENSG00000186591	UBE2H	UBE2H
ENSAPLG00000012511	3539.29	-0.409095	-1.32785	0.277845	1.47238	0.140917	0.399505	ENSAPLG00000012511	ENSG00000031698	SARS	SARS
[truncated: 12,146 more rows]

## Sheet: DEGs
Supplementary Table 2. Total no. of differentially expressed genes (FC > 1.5 , FDR < 0.1 & P < 0.005) between HEL and LEL ducks
Gene stable ID	baseMean	log2FoldChange	Fold Change	lfcSE	stat	pvalue	padj	Gene stable ID	Human gene stable ID	Gene_Symbol	Gene_Symbol_Human
ENSAPLG00000004628	751.199	-4.2815	-19.4473	1.03877	-4.12171	3.76077e-05	0.0154481	ENSAPLG00000004628
ENSAPLG00000006301	54.4047	-3.65031	-12.5561	0.743948	-4.90667	9.26338e-07	0.00203647	ENSAPLG00000006301	ENSG00000170484		KRT74
ENSAPLG00000000489	19.2681	-3.16278	-8.95552	0.641161	-4.93289	8.10212e-07	0.00203647	ENSAPLG00000000489
ENSAPLG00000000501	79.2718	-2.91845	-7.56031	0.871745	-3.34782	0.000814501	0.0552835	ENSAPLG00000000501		RF00001
ENSAPLG00000007468	1418.23	-2.84244	-7.17231	0.879916	-3.23035	0.00123638	0.0675187	ENSAPLG00000007468	ENSG00000137745	MMP13	MMP13
ENSAPLG00000010373	22.5842	-2.33833	-5.05716	0.791573	-2.95403	0.00313657	0.0977235	ENSAPLG00000010373	ENSG00000173626	TRAPPC3L	TRAPPC3L
ENSAPLG00000004923	8.31441	-2.33154	-5.03343	0.566257	-4.11746	3.83071e-05	0.0154481	ENSAPLG00000004923	ENSG00000145826		LECT2
ENSAPLG00000000298	13.5899	-2.28912	-4.88756	0.7302	-3.13492	0.00171904	0.0797183	ENSAPLG00000000298		RF00003
ENSAPLG00000008683	151.582	-2.16854	-4.49567	0.630368	-3.44011	0.000581474	0.0484238	ENSAPLG00000008683	ENSG00000099957	P2RX6	P2RX6
ENSAPLG00000012741	36.9829	-2.08595	-4.24554	0.588528	-3.54434	0.000393591	0.0412367	ENSAPLG00000012741	ENSG00000118194	TNNT2	TNNT2
ENSAPLG00000004789	87.9446	-2.0324	-4.09085	0.686441	-2.96078	0.00306864	0.0971297	ENSAPLG00000004789
ENSAPLG00000006118	24776.4	-1.81825	-3.52653	0.550085	-3.3054	0.000948419	0.0588806	ENSAPLG00000006118	ENSG00000170323	FABP4	FABP4
ENSAPLG00000010891	277.024	-1.76043	-3.388	0.559811	-3.1447	0.00166259	0.0787412	ENSAPLG00000010891
ENSAPLG00000015414	355.827	-1.69494	-3.23764	0.40944	-4.13966	3.47816e-05	0.0154481	ENSAPLG00000015414	ENSG00000187608	ISG15	ISG15
ENSAPLG00000011510	37.5741	-1.6347	-3.10524	0.53915	-3.032	0.00242939	0.0881615	ENSAPLG00000011510
ENSAPLG00000009793	3168.87	-1.56742	-2.96373	0.32382	-4.84039	1.29583e-06	0.00203647	ENSAPLG00000009793		CCL5
ENSAPLG00000006651	4790.59	-1.4837	-2.79665	0.490959	-3.02204	0.00251078	0.0890038	ENSAPLG00000006651	ENSG00000213398	LCAT	LCAT
ENSAPLG00000008655	190.247	-1.42347	-2.68231	0.476192	-2.98929	0.00279628	0.0935002	ENSAPLG00000008655	ENSG00000129988		LBP
ENSAPLG00000004845	398.637	-1.28316	-2.43372	0.323745	-3.96351	7.38563e-05	0.019828	ENSAPLG00000004845	ENSG00000154589	LY96	LY96
ENSAPLG00000009798	2057.7	-1.28038	-2.42903	0.272972	-4.69052	2.72515e-06	0.00296496	ENSAPLG00000009798
ENSAPLG00000014897	623.501	-1.2529	-2.3832	0.397418	-3.1526	0.00161821	0.0781917	ENSAPLG00000014897	ENSG00000104921		FCER2
ENSAPLG00000004763	41.708	-1.20636	-2.30755	0.355846	-3.39012	0.000698618	0.0523697	ENSAPLG00000004763	ENSG00000162004		CCDC78
ENSAPLG00000002196	36.7928	-1.20565	-2.30641	0.362121	-3.32942	0.000870279	0.0564644	ENSAPLG00000002196	ENSG00000135114		OASL
ENSAPLG00000012575	109.873	-1.20083	-2.29872	0.347262	-3.45799	0.000544227	0.047289	ENSAPLG00000012575
ENSAPLG00000004865	375.198	-1.19802	-2.29425	0.311263	-3.8489	0.000118651	0.0250478	ENSAPLG00000004865	ENSG00000164136		IL15
ENSAPLG00000012943	5910.31	-1.18631	-2.27571	0.34647	-3.424	0.000617073	0.0498717	ENSAPLG00000012943	ENSG00000156076	WIF1	WIF1
ENSAPLG00000012952	277.404	-1.14047	-2.20453	0.389812	-2.9257	0.0034368	0.0990682	ENSAPLG00000012952	ENSG00000125879	OTOR	OTOR
ENSAPLG00000010003	32.5111	-1.1339	-2.19451	0.337576	-3.35895	0.000782397	0.0552835	ENSAPLG00000010003
ENSAPLG00000005951	408.02	-1.13003	-2.18863	0.383394	-2.94743	0.00320422	0.0985229	ENSAPLG00000005951	ENSG00000130005		GAMT
ENSAPLG00000011677	70.1636	-1.12467	-2.18052	0.366019	-3.07272	0.0021212	0.0846076	ENSAPLG00000011677	ENSG00000169217		CD2BP2
ENSAPLG00000002842	142.258	-1.09938	-2.14262	0.279343	-3.93558	8.2997e-05	0.0205949	ENSAPLG00000002842	ENSG00000169247		SH3TC2
ENSAPLG00000008771	13968.4	-1.09858	-2.14144	0.340635	-3.2251	0.00125929	0.0685054	ENSAPLG00000008771	ENSG00000168454		TXNDC2
ENSAPLG00000015976	334.012	-1.0842	-2.12021	0.246994	-4.3896	1.13558e-05	0.00809806	ENSAPLG00000015976	ENSG00000157601		MX1
ENSAPLG00000004830	57.6258	-1.07748	-2.11034	0.306016	-3.52098	0.00042996	0.0434383	ENSAPLG00000004830
ENSAPLG00000001804	42.4728	-1.03607	-2.05064	0.33805	-3.06485	0.00217779	0.0846076	ENSAPLG00000001804	ENSG00000204610		TRIM15
ENSAPLG00000012037	208.824	-1.03093	-2.04333	0.333165	-3.09434	0.00197253	0.084049	ENSAPLG00000012037	ENSG00000177105	RHOG	RHOG
ENSAPLG00000006824	61.806	-1.01971	-2.02751	0.347337	-2.93579	0.00332703	0.0990682	ENSAPLG00000006824	ENSG00000113319	RASGRF2	RASGRF2
ENSAPLG00000005814	133.715	-1.01965	-2.02742	0.330643	-3.08383	0.00204354	0.0846076	ENSAPLG00000005814	ENSG00000160808	MYL3	MYL3
ENSAPLG00000002787	53.8542	-0.983572	-1.97736	0.306041	-3.21385	0.00130966	0.0696384	ENSAPLG00000002787	ENSG00000133246		PRAM1
ENSAPLG00000005127	8672.68	-0.952409	-1.9351	0.293487	-3.24515	0.00117387	0.0657653	ENSAPLG00000005127	ENSG00000121064	SCPEP1	SCPEP1
ENSAPLG00000008671	196.201	-0.952384	-1.93507	0.283984	-3.35365	0.000797522	0.0552835	ENSAPLG00000008671
ENSAPLG00000004796	4398.51	-0.92804	-1.90269	0.295041	-3.14546	0.00165827	0.0787412	ENSAPLG00000004796	ENSG00000165092	ALDH1A1	ALDH1A1
ENSAPLG00000004557	341.119	-0.924928	-1.89859	0.279448	-3.30984	0.000933499	0.0588806	ENSAPLG00000004557	ENSG00000131471		AOC3
ENSAPLG00000007539	1799.81	-0.921036	-1.89347	0.250725	-3.67349	0.000239256	0.0327478	ENSAPLG00000007539
ENSAPLG00000006178	95.0914	-0.879456	-1.83968	0.256889	-3.42349	0.00061822	0.0498717	ENSAPLG00000006178	ENSG00000177791	MYOZ1	MYOZ1
ENSAPLG00000005224	4706.48	-0.87791	-1.83771	0.228813	-3.8368	0.000124649	0.0251703	ENSAPLG00000005224	ENSG00000197448	GSTK1	GSTK1
ENSAPLG00000003894	1111.62	-0.866293	-1.82297	0.262124	-3.3049	0.000950093	0.0588806	ENSAPLG00000003894	ENSG00000169297		NR0B1
ENSAPLG00000002378	20078	-0.863963	-1.82003	0.249665	-3.46048	0.000539206	0.047289	ENSAPLG00000002378	ENSG00000166710	B2M	B2M
ENSAPLG00000008707	2062.96	-0.853621	-1.80703	0.292115	-2.92221	0.00347563	0.0990682	ENSAPLG00000008707	ENSG00000108551	RASD1	RASD1
ENSAPLG00000010541	592.214	-0.850427	-1.80303	0.197308	-4.31014	1.63149e-05	0.010033	ENSAPLG00000010541	ENSG00000177426	TGIF1	TGIF1
ENSAPLG00000015298	1455.05	-0.849538	-1.80192	0.261965	-3.24295	0.001183	0.0657653	ENSAPLG00000015298	ENSG00000250264		AL669918.1
ENSAPLG00000007573	1246.72	-0.848707	-1.80089	0.253572	-3.347	0.000816901	0.0552835	ENSAPLG00000007573	ENSG00000124370	MCEE	MCEE
ENSAPLG00000011748	180.751	-0.836072	-1.78518	0.282745	-2.95698	0.00310668	0.09743	ENSAPLG00000011748	ENSG00000188761	BCL2L15	BCL2L15
ENSAPLG00000007319	2321.2	-0.830845	-1.77873	0.283265	-2.9331	0.00335592	0.0990682	ENSAPLG00000007319	ENSG00000171530		TBCA
ENSAPLG00000000368	130.821	-0.821953	-1.7678	0.282092	-2.91378	0.00357085	0.0990682	ENSAPLG00000000368
ENSAPLG00000004787	506.315	-0.821761	-1.76756	0.282143	-2.91257	0.00358464	0.0990682	ENSAPLG00000004787	ENSG00000185010	F8	F8
ENSAPLG00000009192	4136.99	-0.8217	-1.76749	0.246715	-3.33056	0.000866714	0.0564644	ENSAPLG00000009192	ENSG00000164466	SFXN1	SFXN1
ENSAPLG00000002362	651.27	-0.820506	-1.76603	0.258749	-3.17105	0.00151891	0.0759135	ENSAPLG00000002362	ENSG00000108187	PBLD	PBLD
ENSAPLG00000010442	6971.8	-0.813809	-1.75785	0.168126	-4.84048	1.29525e-06	0.00203647	ENSAPLG00000010442	ENSG00000135821	GLUL	GLUL
ENSAPLG00000005757	2183.65	-0.813403	-1.75735	0.205823	-3.95195	7.75176e-05	0.0203039	ENSAPLG00000005757	ENSG00000168306	ACOX2	ACOX2
ENSAPLG00000006245	681.43	-0.812766	-1.75658	0.280033	-2.9024	0.00370319	0.0990682	ENSAPLG00000006245	ENSG00000054148		PHPT1
ENSAPLG00000004756	1839.51	-0.809734	-1.75289	0.25496	-3.17592	0.00149361	0.0751801	ENSAPLG00000004756	ENSG00000133800	LYVE1	LYVE1
ENSAPLG00000005449	5320.6	-0.803101	-1.74485	0.267823	-2.99863	0.00271198	0.0931025	ENSAPLG00000005449	ENSG00000106615		RHEB
ENSAPLG00000010220	1697.25	-0.802364	-1.74396	0.272108	-2.9487	0.00319112	0.0985222	ENSAPLG00000010220	ENSG00000240230	COX19	COX19
ENSAPLG00000009584	282.649	-0.799593	-1.74061	0.231677	-3.45133	0.000557829	0.0480002	ENSAPLG00000009584	ENSG00000213512		GBP7
ENSAPLG00000010890	53028.8	-0.799293	-1.74025	0.275622	-2.89996	0.00373208	0.0990682	ENSAPLG00000010890	ENSG00000105825	TFPI2	TFPI2
ENSAPLG00000013037	9229.26	-0.797604	-1.73821	0.237911	-3.35253	0.000800767	0.0552835	ENSAPLG00000013037	ENSG00000123131	PRDX4	PRDX4
ENSAPLG00000012362	3024.44	-0.794934	-1.735	0.209891	-3.78737	0.000152248	0.0259446	ENSAPLG00000012362	ENSG00000034713	GABARAPL2	GABARAPL2
ENSAPLG00000006800	18384.5	-0.792406	-1.73196	0.26611	-2.97774	0.00290387	0.0952953	ENSAPLG00000006800	ENSG00000184900	SUMO3	SUMO3
ENSAPLG00000003124	857.411	-0.785428	-1.7236	0.238999	-3.28632	0.00101506	0.0613794	ENSAPLG00000003124	ENSG00000109881	CCDC34	CCDC34
ENSAPLG00000012624	1648.46	-0.781151	-1.7185	0.264438	-2.95401	0.00313677	0.0977235	ENSAPLG00000012624	ENSG00000163131	CTSS	CTSS
ENSAPLG00000001613	272.359	-0.780716	-1.71798	0.268366	-2.90915	0.00362414	0.0990682	ENSAPLG00000001613	ENSG00000181631	P2RY13	P2RY13
ENSAPLG00000012106	3951.27	-0.780664	-1.71792	0.248547	-3.14091	0.00168423	0.0788801	ENSAPLG00000012106	ENSG00000128606	LRRC17	LRRC17
ENSAPLG00000007989	335.54	-0.776275	-1.7127	0.26849	-2.89126	0.00383695	0.0997267	ENSAPLG00000007989	ENSG00000146411	SLC2A12	SLC2A12
ENSAPLG00000007305	2702.85	-0.773696	-1.70964	0.217107	-3.56366	0.000365719	0.0400987	ENSAPLG00000007305	ENSG00000177706	FAM20C	FAM20C
ENSAPLG00000008040	10194.7	-0.76958	-1.70477	0.175644	-4.38149	1.1787e-05	0.00809806	ENSAPLG00000008040	ENSG00000007944	MYLIP	MYLIP
ENSAPLG00000002639	10270.2	-0.76697	-1.70169	0.261461	-2.9334	0.00335271	0.0990682	ENSAPLG00000002639	ENSG00000129625	REEP5	REEP5
ENSAPLG00000000974	5548.9	-0.763278	-1.69734	0.255121	-2.99183	0.00277312	0.0934227	ENSAPLG00000000974	ENSG00000168938	PPIC	PPIC
ENSAPLG00000008264	126780	-0.760277	-1.69382	0.243217	-3.12592	0.00177252	0.0803541	ENSAPLG00000008264	ENSG00000187498	COL4A1	COL4A1
ENSAPLG00000013019	11517	-0.752321	-1.6845	0.196627	-3.82613	0.000130172	0.0252417	ENSAPLG00000013019	ENSG00000112308	C6orf62	C6orf62
ENSAPLG00000009283	2096.12	-0.752284	-1.68446	0.23027	-3.26697	0.00108707	0.0629184	ENSAPLG00000009283	ENSG00000189007	ADAT2	ADAT2
ENSAPLG00000005567	1271.71	-0.750767	-1.68269	0.23345	-3.21597	0.00130005	0.0693882	ENSAPLG00000005567
ENSAPLG00000002848	70181.1	-0.749268	-1.68094	0.258656	-2.89677	0.00377021	0.0990682	ENSAPLG00000002848	ENSG00000125868	DSTN	DSTN
ENSAPLG00000009807	1112.13	-0.743616	-1.67437	0.171122	-4.34552	1.38944e-05	0.00893284	ENSAPLG00000009807	ENSG00000154269	ENPP3	ENPP3
ENSAPLG00000009059	19613.5	-0.742955	-1.6736	0.220288	-3.37266	0.000744469	0.0545584	ENSAPLG00000009059	ENSG00000198830		HMGN2
ENSAPLG00000015829	19134.6	-0.737862	-1.6677	0.240749	-3.06486	0.0021777	0.0846076	ENSAPLG00000015829	ENSG00000050165	DKK3	DKK3
ENSAPLG00000014182	19424.6	-0.735614	-1.66511	0.229537	-3.20477	0.00135169	0.0712417	ENSAPLG00000014182	ENSG00000166033	HTRA1	HTRA1
ENSAPLG00000013819	2954.76	-0.734018	-1.66327	0.243156	-3.01871	0.00253852	0.0895383	ENSAPLG00000013819
ENSAPLG00000004937	1035.05	-0.73059	-1.65932	0.248249	-2.94298	0.00325074	0.0989487	ENSAPLG00000004937	ENSG00000267228		AC012254.2
ENSAPLG00000009533	4282.31	-0.730431	-1.65913	0.251099	-2.90894	0.00362657	0.0990682	ENSAPLG00000009533	ENSG00000197780		TAF13
ENSAPLG00000001567	85.3638	-0.729071	-1.65757	0.25112	-2.90328	0.00369279	0.0990682	ENSAPLG00000001567
ENSAPLG00000004328	1073.97	-0.727857	-1.65618	0.149499	-4.86864	1.12366e-06	0.00203647	ENSAPLG00000004328	ENSG00000140285	FGF7	FGF7
ENSAPLG00000001236	12286.6	-0.724357	-1.65216	0.21505	-3.36832	0.000756275	0.0551379	ENSAPLG00000001236	ENSG00000170275	CRTAP	CRTAP
ENSAPLG00000011701	1409.93	-0.723141	-1.65077	0.249156	-2.90237	0.00370356	0.0990682	ENSAPLG00000011701	ENSG00000165118	C9orf64	C9orf64
ENSAPLG00000014367	5364.46	-0.721943	-1.6494	0.205707	-3.50958	0.00044882	0.0440841	ENSAPLG00000014367
ENSAPLG00000004183	2182.89	-0.717447	-1.64427	0.173861	-4.12656	3.68223e-05	0.0154481	ENSAPLG00000004183	ENSG00000163001	CFAP36	CFAP36
ENSAPLG00000014328	6318.85	-0.716481	-1.64317	0.193201	-3.70848	0.000208509	0.0313739	ENSAPLG00000014328	ENSG00000127990	SGCE	SGCE
ENSAPLG00000012343	1746.13	-0.715496	-1.64205	0.233998	-3.0577	0.00223044	0.0848047	ENSAPLG00000012343	ENSG00000167186	COQ7	COQ7
ENSAPLG00000002000	877.797	-0.71404	-1.64039	0.232705	-3.06844	0.00215181	0.0846076	ENSAPLG00000002000	ENSG00000130300		PLVAP
ENSAPLG00000003683	6128.25	-0.712263	-1.63837	0.192837	-3.6936	0.000221099	0.0320769	ENSAPLG00000003683	ENSG00000123091	RNF11	RNF11
ENSAPLG00000009160	439.531	-0.712008	-1.63808	0.232749	-3.05913	0.0022198	0.0846277	ENSAPLG00000009160	ENSG00000206072		SERPINB11
ENSAPLG00000015580	26098.7	-0.710255	-1.63609	0.181393	-3.91555	9.01987e-05	0.021996	ENSAPLG00000015580	ENSG00000185896	LAMP1	LAMP1
ENSAPLG00000013657	589.107	-0.704758	-1.62987	0.235759	-2.98931	0.00279605	0.0935002	ENSAPLG00000013657
ENSAPLG00000011010	24354.7	-0.698746	-1.62309	0.202704	-3.44712	0.000566588	0.0480002	ENSAPLG00000011010	ENSG00000172270	BSG	BSG
ENSAPLG00000006693	632.783	-0.696235	-1.62027	0.172362	-4.03939	5.35909e-05	0.017227	ENSAPLG00000006693
ENSAPLG00000009895	4221.32	-0.696007	-1.62002	0.225966	-3.08014	0.002069	0.0846076	ENSAPLG00000009895	ENSG00000114353	GNAI2	GNAI2
ENSAPLG00000003918	1232.6	-0.694405	-1.61822	0.196451	-3.53475	0.000408163	0.0418337	ENSAPLG00000003918	ENSG00000146386	ABRACL	ABRACL
ENSAPLG00000003317	7069.96	-0.693454	-1.61715	0.238216	-2.91103	0.00360242	0.0990682	ENSAPLG00000003317	ENSG00000163634	THOC7	THOC7
ENSAPLG00000006417	326.895	-0.692465	-1.61604	0.202817	-3.41425	0.00063959	0.0505383	ENSAPLG00000006417	ENSG00000119457	SLC46A2	SLC46A2
ENSAPLG00000005229	5793.66	-0.691895	-1.6154	0.195397	-3.54097	0.000398654	0.04146	ENSAPLG00000005229	ENSG00000127955	GNAI1	GNAI1
ENSAPLG00000012182	2933.54	-0.688914	-1.61207	0.223619	-3.08075	0.00206483	0.0846076	ENSAPLG00000012182	ENSG00000172785		CBWD1
ENSAPLG00000001129	61712.4	-0.686426	-1.60929	0.226087	-3.03612	0.00239645	0.0875562	ENSAPLG00000001129	ENSG00000151846		PABPC3
ENSAPLG00000002536	188.623	-0.683812	-1.60638	0.20252	-3.37651	0.00073411	0.0540794	ENSAPLG00000002536	ENSG00000130775	THEMIS2	THEMIS2
ENSAPLG00000010622	5269.24	-0.683756	-1.60632	0.220475	-3.10129	0.00192682	0.0833424	ENSAPLG00000010622	ENSG00000143499	SMYD2	SMYD2
ENSAPLG00000012635	2385.92	-0.683074	-1.60556	0.186793	-3.65685	0.000255337	0.0329047	ENSAPLG00000012635	ENSG00000170619		COMMD5
ENSAPLG00000004156	16107.2	-0.680616	-1.60282	0.221812	-3.06844	0.00215183	0.0846076	ENSAPLG00000004156	ENSG00000131507	NDFIP1	NDFIP1
ENSAPLG00000011002	380.605	-0.680576	-1.60278	0.224683	-3.02905	0.00245321	0.0882906	ENSAPLG00000011002	ENSG00000156206	CFAP161	CFAP161
ENSAPLG00000014706	5214.82	-0.678264	-1.60021	0.226714	-2.99172	0.00277415	0.0934227	ENSAPLG00000014706	ENSG00000143013	LMO4	LMO4
ENSAPLG00000002879	486.117	-0.678084	-1.60001	0.232912	-2.91133	0.00359891	0.0990682	ENSAPLG00000002879	ENSG00000232859		LYRM9
ENSAPLG00000008210	21474.3	-0.677308	-1.59915	0.215436	-3.1439	0.00166714	0.0787412	ENSAPLG00000008210	ENSG00000136156	ITM2B	ITM2B
ENSAPLG00000015052	1226.5	-0.67653	-1.59829	0.223551	-3.02629	0.00247575	0.0886507	ENSAPLG00000015052	ENSG00000157869	RAB28	RAB28
ENSAPLG00000008646	22745.7	-0.676296	-1.59803	0.196606	-3.43986	0.000582016	0.0484238	ENSAPLG00000008646	ENSG00000135919	SERPINE2	SERPINE2
ENSAPLG00000010087	11496.9	-0.674201	-1.59571	0.219121	-3.07684	0.00209209	0.0846076	ENSAPLG00000010087	ENSG00000077942	FBLN1	FBLN1
ENSAPLG00000010401	506.543	-0.67326	-1.59467	0.207103	-3.25085	0.00115061	0.0656006	ENSAPLG00000010401	ENSG00000178033	CALHM5	CALHM5
ENSAPLG00000009253	905.071	-0.668888	-1.58985	0.214947	-3.11187	0.00185904	0.0817544	ENSAPLG00000009253
ENSAPLG00000012686	1635.43	-0.668504	-1.58942	0.192373	-3.47504	0.000510771	0.0465998	ENSAPLG00000012686	ENSG00000083520		DIS3
ENSAPLG00000000776	28683.4	-0.666753	-1.5875	0.225085	-2.96223	0.00305423	0.0971297	ENSAPLG00000000776
ENSAPLG00000011478	308.254	-0.662945	-1.58331	0.149277	-4.44105	8.95196e-06	0.00744803	ENSAPLG00000011478
ENSAPLG00000004027	4452.17	-0.656671	-1.57644	0.163157	-4.02478	5.70294e-05	0.0175353	ENSAPLG00000004027	ENSG00000135250	SRPK2	SRPK2
ENSAPLG00000013821	10441.6	-0.653875	-1.57339	0.213914	-3.05671	0.00223778	0.0848558	ENSAPLG00000013821	ENSG00000134986		NREP
ENSAPLG00000013787	173.023	-0.653785	-1.57329	0.162983	-4.01137	6.03675e-05	0.0181668	ENSAPLG00000013787	ENSG00000108231	LGI1	LGI1
ENSAPLG00000010748	8292.32	-0.653305	-1.57277	0.218309	-2.99256	0.00276645	0.0934227	ENSAPLG00000010748	ENSG00000276612		FP565260.2
ENSAPLG00000012790	8236.02	-0.653116	-1.57256	0.19686	-3.31767	0.000907717	0.0580939	ENSAPLG00000012790	ENSG00000108010	GLRX3	GLRX3
ENSAPLG00000009772	29635	-0.650137	-1.56932	0.208116	-3.12391	0.00178462	0.0806445	ENSAPLG00000009772	ENSG00000122545	2018-09-07	SEPT
ENSAPLG00000003558	20539.1	-0.649898	-1.56906	0.219612	-2.9593	0.00308337	0.0971297	ENSAPLG00000003558	ENSG00000142871	CYR61	CYR61
ENSAPLG00000005592	1038.6	-0.646401	-1.56526	0.179621	-3.5987	0.000319814	0.0374315	ENSAPLG00000005592	ENSG00000178605		GTPBP6
ENSAPLG00000009730	6530.83	-0.637607	-1.55575	0.157452	-4.04953	5.13205e-05	0.0170784	ENSAPLG00000009730	ENSG00000141429	GALNT1	GALNT1
ENSAPLG00000007869	1449.66	-0.634906	-1.55284	0.166808	-3.80621	0.000141111	0.025425	ENSAPLG00000007869	ENSG00000145476	CYP4V2	CYP4V2
ENSAPLG00000005616	1819.85	-0.634475	-1.55237	0.21765	-2.91512	0.00355554	0.0990682	ENSAPLG00000005616	ENSG00000165609	NUDT5	NUDT5
ENSAPLG00000006806	2715.52	-0.633003	-1.55079	0.216739	-2.92057	0.00349392	0.0990682	ENSAPLG00000006806	ENSG00000162576	MXRA8	MXRA8
ENSAPLG00000016096	3350.51	-0.631001	-1.54864	0.201145	-3.13705	0.00170658	0.0794008	ENSAPLG00000016096	ENSG00000185100	ADSSL1	ADSSL1
ENSAPLG00000015480	11128	-0.629164	-1.54667	0.215767	-2.91594	0.00354616	0.0990682	ENSAPLG00000015480	ENSG00000169032	MAP2K1	MAP2K1
ENSAPLG00000004596	5392.4	-0.628862	-1.54634	0.189904	-3.31148	0.00092805	0.0588625	ENSAPLG00000004596	ENSG00000134901	KDELC1	KDELC1
ENSAPLG00000008271	3376.39	-0.626563	-1.54388	0.203349	-3.08122	0.00206152	0.0846076	ENSAPLG00000008271	ENSG00000169299	PGM2	PGM2
ENSAPLG00000009979	2595.5	-0.62557	-1.54282	0.175441	-3.56571	0.000362872	0.0400974	ENSAPLG00000009979	ENSG00000075336	TIMM21	TIMM21
ENSAPLG00000002945	5116.36	-0.625457	-1.5427	0.197646	-3.16453	0.00155333	0.076819	ENSAPLG00000002945	ENSG00000126218	F10	F10
ENSAPLG00000013258	9329.1	-0.619556	-1.5364	0.193364	-3.20409	0.00135492	0.0712417	ENSAPLG00000013258	ENSG00000269466		H3.Y
ENSAPLG00000008915	2444.04	-0.61723	-1.53393	0.17924	-3.4436	0.000574032	0.048328	ENSAPLG00000008915	ENSG00000100300	TSPO	TSPO
ENSAPLG00000008136	2621.27	-0.615866	-1.53248	0.209777	-2.93581	0.00332682	0.0990682	ENSAPLG00000008136	ENSG00000116667	C1orf21	C1orf21
ENSAPLG00000011830	21480.5	-0.613087	-1.52953	0.178924	-3.42652	0.00061136	0.0498717	ENSAPLG00000011830	ENSG00000105887	MTPN	MTPN
ENSAPLG00000012409	3119.01	-0.610741	-1.52704	0.208527	-2.92883	0.00340243	0.0990682	ENSAPLG00000012409	ENSG00000169919	GUSB	GUSB
ENSAPLG00000009330	1687.4	-0.610004	-1.52626	0.193571	-3.15133	0.00162531	0.0781917	ENSAPLG00000009330	ENSG00000113273	ARSB	ARSB
ENSAPLG00000012353	21003.5	-0.606375	-1.52243	0.206457	-2.93705	0.00331347	0.0990682	ENSAPLG00000012353	ENSG00000127314	RAP1B	RAP1B
ENSAPLG00000008749	5427.02	-0.605816	-1.52184	0.152253	-3.97902	6.91991e-05	0.0191912	ENSAPLG00000008749	ENSG00000174348	PODN	PODN
ENSAPLG00000006130	2330	-0.604602	-1.52056	0.180981	-3.34068	0.000835725	0.0560213	ENSAPLG00000006130	ENSG00000109743	BST1	BST1
ENSAPLG00000016415	4840.54	-0.603941	-1.51986	0.145775	-4.14297	3.42837e-05	0.0154481	ENSAPLG00000016415	ENSG00000117151	CTBS	CTBS
ENSAPLG00000005660	1541.05	-0.603801	-1.51972	0.182621	-3.30631	0.000945325	0.0588806	ENSAPLG00000005660	ENSG00000136404	TM6SF1	TM6SF1
ENSAPLG00000006987	522.753	-0.602048	-1.51787	0.155826	-3.86359	0.000111731	0.0246926	ENSAPLG00000006987	ENSG00000181481		RNF135
ENSAPLG00000006690	5558.24	-0.601024	-1.51679	0.19737	-3.04516	0.00232557	0.0867585	ENSAPLG00000006690	ENSG00000101654	RNMT	RNMT
ENSAPLG00000009021	955.642	-0.600948	-1.51671	0.148319	-4.05173	5.08409e-05	0.0170784	ENSAPLG00000009021	ENSG00000101892	ATP1B4	ATP1B4
ENSAPLG00000010729	6282.18	-0.598113	-1.51374	0.205665	-2.90819	0.00363533	0.0990682	ENSAPLG00000010729	ENSG00000117054		ACADM
ENSAPLG00000010580	9179.38	-0.593272	-1.50866	0.200134	-2.96437	0.00303306	0.0971297	ENSAPLG00000010580	ENSG00000117525	F3	F3
ENSAPLG00000013616	338.996	-0.592385	-1.50774	0.20417	-2.90143	0.00371467	0.0990682	ENSAPLG00000013616	ENSG00000138821	SLC39A8	SLC39A8
ENSAPLG00000003033	5551.8	-0.591569	-1.50688	0.203398	-2.90843	0.00363243	0.0990682	ENSAPLG00000003033	ENSG00000081154	PCNP	PCNP
ENSAPLG00000011459	4274.6	-0.587346	-1.50248	0.171938	-3.41603	0.000635415	0.0504905	ENSAPLG00000011459	ENSG00000260314		MRC1
ENSAPLG00000003732	5977.47	-0.585256	-1.50031	0.173954	-3.36442	0.000767034	0.0551553	ENSAPLG00000003732	ENSG00000122042	UBL3	UBL3
ENSAPLG00000003367	1496.27	-0.574492	-1.48915	0.165584	-3.46949	0.000521439	0.0465998	ENSAPLG00000003367	ENSG00000242110	AMACR	AMACR
ENSAPLG00000011642	2531.12	-0.572149	-1.48674	0.18388	-3.11153	0.00186121	0.0817544	ENSAPLG00000011642	ENSG00000149089	APIP	APIP
ENSAPLG00000010762	1084.42	-0.570833	-1.48538	0.197542	-2.88967	0.0038564	0.0997267	ENSAPLG00000010762	ENSG00000103876	FAH	FAH
ENSAPLG00000006793	5373.45	-0.568329	-1.48281	0.17402	-3.26588	0.00109126	0.0629184	ENSAPLG00000006793	ENSG00000123609	NMI	NMI
ENSAPLG00000012998	901.68	-0.562927	-1.47726	0.185876	-3.02851	0.00245765	0.0882906	ENSAPLG00000012998	ENSG00000154997		2018-09-14
ENSAPLG00000004699	12879.8	-0.562487	-1.47681	0.194495	-2.89204	0.00382749	0.0997267	ENSAPLG00000004699	ENSG00000125304	TM9SF2	TM9SF2
ENSAPLG00000012077	7886.3	-0.561246	-1.47554	0.181577	-3.09096	0.0019951	0.084075	ENSAPLG00000012077	ENSG00000136859	ANGPTL2	ANGPTL2
ENSAPLG00000011114	64313.7	-0.560469	-1.47475	0.177761	-3.15294	0.00161636	0.0781917	ENSAPLG00000011114	ENSG00000078596	ITM2A	ITM2A
ENSAPLG00000014281	3296.28	-0.556254	-1.47045	0.190148	-2.92538	0.00344036	0.0990682	ENSAPLG00000014281	ENSG00000005469	CROT	CROT
ENSAPLG00000012042	1713.68	-0.552879	-1.46701	0.186723	-2.96095	0.00306691	0.0971297	ENSAPLG00000012042	ENSG00000141401	IMPA2	IMPA2
ENSAPLG00000010877	2475.57	-0.552321	-1.46644	0.186412	-2.96291	0.0030475	0.0971297	ENSAPLG00000010877	ENSG00000072401	UBE2D1	UBE2D1
ENSAPLG00000008381	8133.72	-0.54521	-1.45923	0.177942	-3.06399	0.00218409	0.0846076	ENSAPLG00000008381	ENSG00000125772	GPCPD1	GPCPD1
ENSAPLG00000014739	13893.1	-0.539869	-1.45384	0.185394	-2.912	0.0035912	0.0990682	ENSAPLG00000014739	ENSG00000101160	CTSZ	CTSZ
ENSAPLG00000006692	949.56	0.539803	1.45377	0.183101	2.94811	0.00319724	0.0985222	ENSAPLG00000006692	ENSG00000139146	SINHCAF	SINHCAF
ENSAPLG00000001869	375.924	0.541153	1.45514	0.174247	3.10567	0.00189846	0.0827846	ENSAPLG00000001869
ENSAPLG00000006287	3605.49	0.556504	1.4707	0.181354	3.06861	0.00215058	0.0846076	ENSAPLG00000006287	ENSG00000160953		MUM1
ENSAPLG00000014211	3368.9	0.560323	1.4746	0.171329	3.27045	0.00107377	0.0629184	ENSAPLG00000014211	ENSG00000108395	TRIM37	TRIM37
ENSAPLG00000007184	816.695	0.573213	1.48783	0.189286	3.02829	0.00245945	0.0882906	ENSAPLG00000007184	ENSG00000106477	CEP41	CEP41
ENSAPLG00000008424	274.087	0.573338	1.48796	0.196353	2.91994	0.00350103	0.0990682	ENSAPLG00000008424	ENSG00000112576	CCND3	CCND3
ENSAPLG00000012476	1533.64	0.581032	1.49592	0.179154	3.2432	0.00118196	0.0657653	ENSAPLG00000012476	ENSG00000169016	E2F6	E2F6
ENSAPLG00000007916	1014.11	0.581387	1.49629	0.150694	3.85807	0.000114288	0.0248691	ENSAPLG00000007916	ENSG00000141034	GID4	GID4
ENSAPLG00000015247	2079.48	0.595361	1.51085	0.192909	3.08623	0.00202714	0.0846076	ENSAPLG00000015247	ENSG00000140534	TICRR	TICRR
ENSAPLG00000007557	764.25	0.614427	1.53095	0.193054	3.18268	0.0014592	0.0743584	ENSAPLG00000007557	ENSG00000165684	SNAPC4	SNAPC4
ENSAPLG00000000609	1290.98	0.623002	1.54008	0.180735	3.44705	0.000566745	0.0480002	ENSAPLG00000000609	ENSG00000172840	PDP2	PDP2
ENSAPLG00000000583	3115.42	0.631231	1.54889	0.157805	4.00007	6.33237e-05	0.0186594	ENSAPLG00000000583	ENSG00000155380	SLC16A1	SLC16A1
ENSAPLG00000001842	392.756	0.63326	1.55107	0.204608	3.09499	0.00196819	0.084049	ENSAPLG00000001842	ENSG00000180667	YOD1	YOD1
ENSAPLG00000009342	1537.74	0.664768	1.58531	0.20985	3.16782	0.00153587	0.0762222	ENSAPLG00000009342	ENSG00000122203	KIAA1191	KIAA1191
ENSAPLG00000004696	404.541	0.668032	1.5889	0.228109	2.92857	0.00340528	0.0990682	ENSAPLG00000004696
ENSAPLG00000011373	110.865	0.671621	1.59286	0.225202	2.9823	0.00286088	0.094103	ENSAPLG00000011373
ENSAPLG00000012976	1453.64	0.672815	1.59418	0.183806	3.66046	0.000251766	0.0329047	ENSAPLG00000012976	ENSG00000108389	MTMR4	MTMR4
ENSAPLG00000001520	118.461	0.674614	1.59617	0.165358	4.07973	4.50888e-05	0.0170784	ENSAPLG00000001520	ENSG00000175264	CHST1	CHST1
ENSAPLG00000006240	1471.42	0.676378	1.59812	0.226188	2.99033	0.00278674	0.0935002	ENSAPLG00000006240	ENSG00000162928	PEX13	PEX13
ENSAPLG00000008288	834.101	0.680801	1.60303	0.188472	3.61221	0.000303595	0.0364399	ENSAPLG00000008288	ENSG00000128487	SPECC1	SPECC1
ENSAPLG00000013688	365.616	0.688979	1.61214	0.199264	3.45762	0.000544973	0.047289	ENSAPLG00000013688	ENSG00000065802	ASB1	ASB1
ENSAPLG00000008606	955.482	0.691475	1.61493	0.23299	2.96783	0.00299915	0.0966285	ENSAPLG00000008606	ENSG00000112297	CRYBG1	CRYBG1
ENSAPLG00000000720	146.357	0.691512	1.61497	0.238666	2.8974	0.00376266	0.0990682	ENSAPLG00000000720	ENSG00000076248		UNG
ENSAPLG00000013331	482.048	0.69429	1.61809	0.224061	3.09866	0.00194396	0.0838276	ENSAPLG00000013331	ENSG00000244607	CCDC13	CCDC13
ENSAPLG00000005321	286.16	0.696795	1.6209	0.184857	3.76938	0.000163654	0.027232	ENSAPLG00000005321	ENSG00000158715	SLC45A3	SLC45A3
ENSAPLG00000011985	682.033	0.699784	1.62426	0.208977	3.34861	0.000812182	0.0552835	ENSAPLG00000011985	ENSG00000148842		CNNM2
ENSAPLG00000010537	471.345	0.706526	1.63187	0.182831	3.86438	0.000111374	0.0246926	ENSAPLG00000010537	ENSG00000041353	RAB27B	RAB27B
ENSAPLG00000001420	1844.28	0.707016	1.63242	0.173571	4.07336	4.63396e-05	0.0170784	ENSAPLG00000001420	ENSG00000179862	CITED4	CITED4
ENSAPLG00000013271	245.282	0.730866	1.65964	0.226241	3.23048	0.00123582	0.0675187	ENSAPLG00000013271	ENSG00000140538	NTRK3	NTRK3
ENSAPLG00000006826	206.977	0.731857	1.66077	0.250097	2.92629	0.00343027	0.0990682	ENSAPLG00000006826	ENSG00000164691	TAGAP	TAGAP
ENSAPLG00000002156	247.524	0.733824	1.66304	0.251521	2.91754	0.00352802	0.0990682	ENSAPLG00000002156	ENSG00000065491		TBC1D22B
ENSAPLG00000005831	1011.86	0.734445	1.66376	0.230271	3.18948	0.0014253	0.073307	ENSAPLG00000005831	ENSG00000152904	GGPS1	GGPS1
ENSAPLG00000013825	333.571	0.738193	1.66808	0.241881	3.05188	0.00227409	0.0855446	ENSAPLG00000013825	ENSG00000284755		AL049557.1
ENSAPLG00000010795	225.247	0.739519	1.66962	0.252584	2.92781	0.00341357	0.0990682	ENSAPLG00000010795	ENSG00000138780		GSTCD
ENSAPLG00000003734	105.151	0.746285	1.67747	0.229742	3.24835	0.00116074	0.0656703	ENSAPLG00000003734	ENSG00000070526	ST6GALNAC1	ST6GALNAC1
ENSAPLG00000002736	886.8	0.748027	1.67949	0.250633	2.98456	0.00283991	0.0939056	ENSAPLG00000002736	ENSG00000168876	ANKRD49	ANKRD49
ENSAPLG00000007843	90.2061	0.753902	1.68635	0.253872	2.96962	0.0029817	0.0966285	ENSAPLG00000007843	ENSG00000162763	LRRC52	LRRC52
ENSAPLG00000013436	157.981	0.760667	1.69427	0.260741	2.91733	0.00353042	0.0990682	ENSAPLG00000013436	ENSG00000183840	GPR39	GPR39
ENSAPLG00000002998	1829.53	0.763554	1.69767	0.206797	3.69228	0.000222252	0.0320769	ENSAPLG00000002998	ENSG00000135763	URB2	URB2
ENSAPLG00000002038	1221.9	0.765937	1.70047	0.246283	3.10999	0.00187096	0.0819282	ENSAPLG00000002038	ENSG00000168672	FAM84B	FAM84B
ENSAPLG00000011705	780.281	0.76743	1.70223	0.256414	2.99294	0.00276308	0.0934227	ENSAPLG00000011705	ENSG00000099204	ABLIM1	ABLIM1
ENSAPLG00000013180	144.278	0.775135	1.71135	0.247352	3.13374	0.00172597	0.0797623	ENSAPLG00000013180	ENSG00000176834	VSIG10	VSIG10
ENSAPLG00000003195	147.491	0.784082	1.722	0.241667	3.24448	0.00117666	0.0657653	ENSAPLG00000003195	ENSG00000135547	HEY2	HEY2
ENSAPLG00000007256	47.1075	0.798198	1.73893	0.266499	2.99513	0.00274329	0.0934227	ENSAPLG00000007256	ENSG00000116032	GRIN3B	GRIN3B
ENSAPLG00000011253	232.161	0.807164	1.74977	0.189784	4.25307	2.1086e-05	0.0121187	ENSAPLG00000011253	ENSG00000071242	RPS6KA2	RPS6KA2
ENSAPLG00000015187	408.844	0.807785	1.75052	0.273118	2.95764	0.00310002	0.09743	ENSAPLG00000015187	ENSG00000157764	BRAF	BRAF
ENSAPLG00000010159	571.246	0.812045	1.7557	0.277333	2.92805	0.003411	0.0990682	ENSAPLG00000010159	ENSG00000167705	RILP	RILP
ENSAPLG00000007994	1841.14	0.818104	1.76309	0.270899	3.01996	0.0025281	0.0893937	ENSAPLG00000007994	ENSG00000042062	RIPOR3	RIPOR3
ENSAPLG00000011365	92.8546	0.820117	1.76555	0.269629	3.04165	0.00235289	0.0867678	ENSAPLG00000011365	ENSG00000151789	ZNF385D	ZNF385D
ENSAPLG00000011265	366.474	0.824637	1.77109	0.25766	3.20048	0.00137198	0.0716646	ENSAPLG00000011265	ENSG00000165966	PDZRN4	PDZRN4
ENSAPLG00000003892	141.786	0.827247	1.7743	0.280796	2.94607	0.00321835	0.0987426	ENSAPLG00000003892	ENSG00000080224	EPHA6	EPHA6
ENSAPLG00000008190	950.696	0.828008	1.77523	0.233562	3.54513	0.000392423	0.0412367	ENSAPLG00000008190	ENSG00000173846	PLK3	PLK3
ENSAPLG0000000672	4280.96	0.836685	1.78594	0.228944	-3.65453	0.00025765	0.0329047	ENSAPLG00000006722	ENSG00000103811
ENSAPLG00000006722	4280.96	0.836685	1.78594	0.228944	3.65453	0.00025765	0.0329047	ENSAPLG00000006722	ENSG00000103811	CTSH	CTSH
ENSAPLG00000012335	247.753	0.84043	1.79058	0.25518	3.29347	0.000989581	0.0605915	ENSAPLG00000012335	ENSG00000169435	RASSF6	RASSF6
ENSAPLG00000014113	105.466	0.841426	1.79182	0.267844	3.14148	0.00168097	0.0788801	ENSAPLG00000014113
ENSAPLG00000001486	36.0153	0.84451	1.79565	0.292026	2.8919	0.00382919	0.0997267	ENSAPLG00000001486	ENSG00000179388	EGR3	EGR3
ENSAPLG00000002387	2279.12	0.852096	1.80512	0.266374	3.19887	0.00137969	0.0717437	ENSAPLG00000002387
ENSAPLG00000001756	1197.57	0.855612	1.80953	0.262049	3.26509	0.00109431	0.0629184	ENSAPLG00000001756	ENSG00000187513	GJA4	GJA4
ENSAPLG00000011620	808.239	0.864605	1.82084	0.253802	3.40661	0.000657742	0.0508366	ENSAPLG00000011620	ENSG00000175895	PLEKHF2	PLEKHF2
ENSAPLG00000010592	2453.87	0.866086	1.82271	0.249718	3.46825	0.000523853	0.0465998	ENSAPLG00000010592	ENSG00000138785	INTS12	INTS12
ENSAPLG00000002402	418.554	0.882195	1.84318	0.264322	3.33758	0.000845128	0.0563453	ENSAPLG00000002402	ENSG00000150967	ABCB9	ABCB9
ENSAPLG00000002303	435.732	0.894496	1.85896	0.20003	4.47182	7.75561e-06	0.00731302	ENSAPLG00000002303	ENSG00000113739	STC2	STC2
ENSAPLG00000011900	680.477	0.905788	1.87357	0.223828	4.04681	5.19209e-05	0.0170784	ENSAPLG00000011900	ENSG00000275342	PRAG1	PRAG1
ENSAPLG00000007871	317.529	0.907914	1.87633	0.295446	3.07303	0.00211899	0.0846076	ENSAPLG00000007871	ENSG00000187889		FYB2
ENSAPLG00000012903	391.243	0.908188	1.87669	0.308525	2.94364	0.00324374	0.0989487	ENSAPLG00000012903	ENSG00000189108	IL1RAPL2	IL1RAPL2
ENSAPLG00000007909	1834.22	0.908741	1.87741	0.276353	3.28834	0.00100781	0.0613794	ENSAPLG00000007909	ENSG00000134574	DDB2	DDB2
ENSAPLG00000013925	135.112	0.909152	1.87794	0.307133	2.96012	0.0030752	0.0971297	ENSAPLG00000013925	ENSG00000166828	SCNN1G	SCNN1G
ENSAPLG00000009688	205.944	0.90958	1.8785	0.298764	3.04447	0.0023309	0.0867585	ENSAPLG00000009688	ENSG00000033122	LRRC7	LRRC7
ENSAPLG00000011890	601.616	0.915428	1.88613	0.302175	3.02946	0.00244993	0.0882906	ENSAPLG00000011890	ENSG00000196569	LAMA2	LAMA2
ENSAPLG00000015473	63.3929	0.916385	1.88738	0.312445	2.93295	0.00335757	0.0990682	ENSAPLG00000015473	ENSG00000138669	PRKG2	PRKG2
ENSAPLG00000004556	663.272	0.921807	1.89449	0.310569	2.96813	0.00299621	0.0966285	ENSAPLG00000004556	ENSG00000109066	TMEM104	TMEM104
ENSAPLG00000002782	90.4648	0.929692	1.90487	0.295763	3.14337	0.00167013	0.0787412	ENSAPLG00000002782	ENSG00000139044	B4GALNT3	B4GALNT3
ENSAPLG00000009733	43.8384	0.93196	1.90787	0.312453	2.98272	0.00285699	0.094103	ENSAPLG00000009733
ENSAPLG00000005909	146.703	0.932428	1.90849	0.310076	3.00709	0.00263758	0.0921804	ENSAPLG00000005909	ENSG00000106689	LHX2	LHX2
ENSAPLG00000004973	1917.92	0.932529	1.90862	0.262835	3.54796	0.000388229	0.0412367	ENSAPLG00000004973	ENSG00000083635	NUFIP1	NUFIP1
ENSAPLG00000015648	620.82	0.935206	1.91216	0.25004	3.74022	0.000183856	0.0292186	ENSAPLG00000015648	ENSG00000115112	TFCP2L1	TFCP2L1
ENSAPLG00000012276	64.4172	0.945248	1.92552	0.293908	3.21614	0.00129928	0.0693882	ENSAPLG00000012276	ENSG00000261210	CLEC19A	CLEC19A
ENSAPLG00000007252	352.535	0.955442	1.93917	0.327983	2.91309	0.00357876	0.0990682	ENSAPLG00000007252	ENSG00000064300	NGFR	NGFR
ENSAPLG00000008994	284.645	0.973218	1.96322	0.336795	2.88964	0.0038568	0.0997267	ENSAPLG00000008994	ENSG00000164663	USP49	USP49
ENSAPLG00000002983	174.466	0.98	1.97247	0.336564	2.91178	0.00359378	0.0990682	ENSAPLG00000002983	ENSG00000154429		CCSAP
ENSAPLG00000011216	85.1136	0.982635	1.97607	0.283206	3.46969	0.000521064	0.0465998	ENSAPLG00000011216	ENSG00000157423		HYDIN
ENSAPLG00000011360	2847.12	0.984273	1.97832	0.339658	2.89784	0.00375746	0.0990682	ENSAPLG00000011360
ENSAPLG00000016136	167.934	0.99289	1.99017	0.287907	3.44865	0.000563402	0.0480002	ENSAPLG00000016136
ENSAPLG00000003073	541.747	0.997812	1.99697	0.278893	3.57776	0.000346545	0.0392123	ENSAPLG00000003073	ENSG00000184163	C1QTNF12	C1QTNF12
ENSAPLG00000007093	1213.54	1.00322	2.00447	0.237962	4.21589	2.48794e-05	0.0130331	ENSAPLG00000007093	ENSG00000131941	RHPN2	RHPN2
ENSAPLG00000005340	50.6278	1.00773	2.01074	0.347858	2.89696	0.00376795	0.0990682	ENSAPLG00000005340	ENSG00000086570	FAT2	FAT2
ENSAPLG00000014312	95.3933	1.00951	2.01323	0.329345	3.06521	0.0021752	0.0846076	ENSAPLG00000014312	ENSG00000172159	FRMD3	FRMD3
ENSAPLG00000012717	5204.41	1.0096	2.01335	0.29609	3.40976	0.000650207	0.0505985	ENSAPLG00000012717	ENSG00000277586	NEFL	NEFL
ENSAPLG00000012843	60.0297	1.01227	2.01708	0.336776	3.00576	0.00264918	0.0921804	ENSAPLG00000012843	ENSG00000143126	CELSR2	CELSR2
ENSAPLG00000006813	2541.74	1.01394	2.01942	0.308691	3.28464	0.00102113	0.0614591	ENSAPLG00000006813	ENSG00000115421	PAPOLG	PAPOLG
ENSAPLG00000006703	5204.84	1.02019	2.02818	0.270488	3.77166	0.000162168	0.027232	ENSAPLG00000006703	ENSG00000110888	CAPRIN2	CAPRIN2
ENSAPLG00000009834	113.796	1.0284	2.03976	0.330264	3.11387	0.00184651	0.0816159	ENSAPLG00000009834	ENSG00000143375		CGN
ENSAPLG00000008909	115.912	1.03377	2.04737	0.324859	3.18222	0.00146151	0.0743584	ENSAPLG00000008909	ENSG00000173698	ADGRG2	ADGRG2
ENSAPLG00000013567	218.323	1.03802	2.05341	0.345452	3.00482	0.00265736	0.0921804	ENSAPLG00000013567
ENSAPLG00000007417	617.617	1.0483	2.06809	0.2292	4.57371	4.79158e-06	0.00484087	ENSAPLG00000007417	ENSG00000121594		CD80
ENSAPLG00000007549	97.8364	1.05012	2.0707	0.32864	3.19535	0.0013966	0.0720932	ENSAPLG00000007549	ENSG00000167874	TMEM88	TMEM88
ENSAPLG00000008604	794.064	1.05193	2.07331	0.344863	3.05029	0.00228619	0.0857716	ENSAPLG00000008604	ENSG00000110680		CALCA
ENSAPLG00000008465	80.0825	1.07002	2.09946	0.313844	3.40939	0.000651084	0.0505985	ENSAPLG00000008465
ENSAPLG00000015074	561.7	1.07466	2.10623	0.316363	3.39692	0.000681482	0.0515448	ENSAPLG00000015074
ENSAPLG00000005034	319.53	1.08094	2.11541	0.282916	3.8207	0.000133071	0.025425	ENSAPLG00000005034
ENSAPLG00000006112	265.2	1.08138	2.11606	0.324781	3.32957	0.000869809	0.0564644	ENSAPLG00000006112
ENSAPLG00000001921	100.668	1.08295	2.11836	0.330435	3.27734	0.00104791	0.0624126	ENSAPLG00000001921	ENSG00000204710		SPDYC
ENSAPLG00000010744	85.5555	1.08679	2.12401	0.334419	3.2498	0.00115488	0.0656006	ENSAPLG00000010744	ENSG00000131910	NR0B2	NR0B2
ENSAPLG00000010070	69.3843	1.09097	2.13017	0.355618	3.06781	0.00215634	0.0846076	ENSAPLG00000010070	ENSG00000146285	SCML4	SCML4
ENSAPLG00000009594	484.439	1.0972	2.1394	0.286781	3.82593	0.000130277	0.0252417	ENSAPLG00000009594	ENSG00000162490	DRAXIN	DRAXIN
ENSAPLG00000012520	337.091	1.09784	2.14034	0.374311	2.93296	0.00335751	0.0990682	ENSAPLG00000012520	ENSG00000197579		TOPORS
ENSAPLG00000006488	97.1205	1.09834	2.14108	0.358924	3.06009	0.0022127	0.0846277	ENSAPLG00000006488	ENSG00000089225	TBX5	TBX5
ENSAPLG00000003116	38.7087	1.09835	2.14109	0.365632	3.00396	0.00266488	0.0921804	ENSAPLG00000003116
ENSAPLG00000008174	603.477	1.10539	2.15157	0.286937	3.85239	0.00011697	0.0250478	ENSAPLG00000008174
ENSAPLG00000008025	104.778	1.1068	2.15367	0.233714	4.7357	2.18302e-06	0.00280697	ENSAPLG00000008025	ENSG00000168676		KCTD19
ENSAPLG00000006858	71.6236	1.11037	2.15901	0.35895	3.09339	0.00197887	0.0840515	ENSAPLG00000006858	ENSG00000115221	ITGB6	ITGB6
ENSAPLG00000003226	56.613	1.11168	2.16097	0.366234	3.03544	0.00240185	0.0875562	ENSAPLG00000003226
ENSAPLG00000002270	1031.24	1.11472	2.16553	0.381892	2.91894	0.00351224	0.0990682	ENSAPLG00000002270
ENSAPLG00000001515	45.7493	1.11907	2.17207	0.358737	3.11947	0.00181177	0.0811077	ENSAPLG00000001515	ENSG00000177483		RBM44
ENSAPLG00000015205	359.423	1.12046	2.17416	0.295757	3.78846	0.000151587	0.0259446	ENSAPLG00000015205	ENSG00000204172		AGAP9
ENSAPLG00000015421	280.099	1.12265	2.17747	0.384051	2.92318	0.00346474	0.0990682	ENSAPLG00000015421	ENSG00000116396	KCNC4	KCNC4
ENSAPLG00000010817	209.201	1.12505	2.18109	0.334915	3.3592	0.000781674	0.0552835	ENSAPLG00000010817	ENSG00000152254	G6PC2	G6PC2
ENSAPLG00000013457	2702.43	1.12673	2.18363	0.324112	3.47636	0.000508279	0.0465998	ENSAPLG00000013457	ENSG00000163347	CLDN1	CLDN1
ENSAPLG00000001635	365.678	1.13171	2.19119	0.39036	2.89915	0.00374174	0.0990682	ENSAPLG00000001635	ENSG00000184731	FAM110C	FAM110C
ENSAPLG00000006107	2759.73	1.13423	2.19501	0.346195	3.27627	0.00105188	0.0624126	ENSAPLG00000006107	ENSG00000101197	BIRC7	BIRC7
ENSAPLG00000002683	71.8641	1.13444	2.19534	0.346895	3.27028	0.00107441	0.0629184	ENSAPLG00000002683	ENSG00000196090	PTPRT	PTPRT
ENSAPLG00000015803	237.924	1.1392	2.20259	0.326297	3.49131	0.000480655	0.0462476	ENSAPLG00000015803
ENSAPLG00000006033	524.159	1.14131	2.20581	0.32782	3.48151	0.000498597	0.0463957	ENSAPLG00000006033	ENSG00000064787	BCAS1	BCAS1
ENSAPLG00000010558	174.841	1.14857	2.21694	0.307835	3.73112	0.00019063	0.0297931	ENSAPLG00000010558	ENSG00000116983	HPCAL4	HPCAL4
ENSAPLG00000015453	879.557	1.14968	2.21865	0.384106	2.99314	0.00276123	0.0934227	ENSAPLG00000015453	ENSG00000057704	TMCC3	TMCC3
ENSAPLG00000011692	106.023	1.15176	2.22184	0.368423	3.12618	0.00177094	0.0803541	ENSAPLG00000011692	ENSG00000285218		AC026316.5
ENSAPLG00000004207	36.9861	1.15221	2.22254	0.378743	3.04219	0.00234863	0.0867678	ENSAPLG00000004207	ENSG00000183378	OVCH2	OVCH2
ENSAPLG00000003719	130.623	1.16007	2.23468	0.386531	3.00122	0.00268896	0.0927275	ENSAPLG00000003719	ENSG00000182732	RGS6	RGS6
ENSAPLG00000005857	772.237	1.17039	2.25072	0.368501	3.17607	0.00149283	0.0751801	ENSAPLG00000005857	ENSG00000178804		H1FOO
ENSAPLG00000003937	335.751	1.17075	2.25128	0.349933	3.34563	0.000820961	0.0552937	ENSAPLG00000003937	ENSG00000259288		BUB1B-PAK6
ENSAPLG00000011746	2202.7	1.18044	2.26646	0.373521	3.16031	0.00157602	0.0774003	ENSAPLG00000011746	ENSG00000146707		POMZP3
ENSAPLG00000000800	3637.22	1.18368	2.27156	0.407737	2.90305	0.00369548	0.0990682	ENSAPLG00000000800	ENSG00000139971	ARMH4	ARMH4
ENSAPLG00000010166	39.6463	1.18436	2.27262	0.408397	2.90001	0.00373149	0.0990682	ENSAPLG00000010166
ENSAPLG00000013589	47.1457	1.18571	2.27476	0.331962	3.57184	0.000354484	0.0394789	ENSAPLG00000013589	ENSG00000185053	SGCZ	SGCZ
ENSAPLG00000003173	249.381	1.18701	2.27681	0.309645	3.83347	0.00012635	0.0251703	ENSAPLG00000003173	ENSG00000172602	RND1	RND1
ENSAPLG00000014132	99.5903	1.18797	2.27832	0.395911	3.0006	0.0026945	0.0927275	ENSAPLG00000014132	ENSG00000172350	ABCG4	ABCG4
ENSAPLG00000002916	3463.99	1.19337	2.28686	0.381358	3.12926	0.00175246	0.0802163	ENSAPLG00000002916	ENSG00000136842	TMOD1	TMOD1
ENSAPLG00000007568	194.655	1.19876	2.29543	0.391843	3.05929	0.00221861	0.0846277	ENSAPLG00000007568	ENSG00000118473	SGIP1	SGIP1
ENSAPLG00000011115	106.155	1.20657	2.30788	0.366147	3.29532	0.000983111	0.0604571	ENSAPLG00000011115	ENSG00000164483	SAMD3	SAMD3
ENSAPLG00000005930	75.8417	1.20719	2.30888	0.40147	3.00693	0.00263902	0.0921804	ENSAPLG00000005930	ENSG00000174358	SLC6A19	SLC6A19
ENSAPLG00000007453	93.9486	1.21077	2.31461	0.353771	3.42246	0.000620575	0.0498717	ENSAPLG00000007453	ENSG00000283952		AC092017.3
ENSAPLG00000012994	82.8502	1.21137	2.31558	0.390177	3.10467	0.00190489	0.0827846	ENSAPLG00000012994	ENSG00000164418	GRIK2	GRIK2
ENSAPLG00000009219	112.132	1.2124	2.31723	0.365014	3.32153	0.000895263	0.0578201	ENSAPLG00000009219	ENSG00000119865	CNRIP1	CNRIP1
ENSAPLG00000001782	21.5193	1.21491	2.32127	0.399916	3.03792	0.00238217	0.0872885	ENSAPLG00000001782	ENSG00000142511		GPR32
ENSAPLG00000013229	110.423	1.2194	2.32851	0.412917	2.95314	0.00314555	0.0977818	ENSAPLG00000013229	ENSG00000155052	CNTNAP5	CNTNAP5
ENSAPLG00000007429	915.549	1.22549	2.33835	0.359436	3.40949	0.000650835	0.0505985	ENSAPLG00000007429	ENSG00000156414	TDRD9	TDRD9
ENSAPLG00000012775	106.809	1.22752	2.34165	0.380759	3.22389	0.00126463	0.0685325	ENSAPLG00000012775	ENSG00000177103	DSCAML1	DSCAML1
ENSAPLG00000004184	89.5708	1.22944	2.34475	0.400947	3.06634	0.002167	0.0846076	ENSAPLG00000004184
ENSAPLG00000009213	92.0436	1.23286	2.35032	0.276829	4.4535	8.44819e-06	0.00744803	ENSAPLG00000009213	ENSG00000109758	HGFAC	HGFAC
ENSAPLG00000015667	116.503	1.23436	2.35278	0.324436	3.80464	0.000142009	0.025425	ENSAPLG00000015667	ENSG00000102981	PARD6A	PARD6A
ENSAPLG00000006165	42.1629	1.24479	2.36984	0.35722	3.48467	0.00049275	0.0463957	ENSAPLG00000006165	ENSG00000141485	SLC13A5	SLC13A5
ENSAPLG00000015372	99.2362	1.24558	2.37114	0.264945	4.70128	2.58534e-06	0.00296496	ENSAPLG00000015372	ENSG00000152092	ASTN1	ASTN1
ENSAPLG00000004730	120.242	1.24628	2.37229	0.366392	3.4015	0.00067018	0.0509625	ENSAPLG00000004730	ENSG00000176563		CNTD1
ENSAPLG00000009359	408.499	1.24672	2.37302	0.403387	3.09064	0.00199726	0.084075	ENSAPLG00000009359	ENSG00000215045		GRID2IP
ENSAPLG00000015687	90.3611	1.25148	2.38085	0.429221	2.9157	0.00354897	0.0990682	ENSAPLG00000015687	ENSG00000138622	HCN4	HCN4
ENSAPLG00000015842	103.695	1.25436	2.38562	0.423844	2.95949	0.00308151	0.0971297	ENSAPLG00000015842	ENSG00000107593	PKD2L1	PKD2L1
ENSAPLG00000016348	256.518	1.25736	2.39059	0.344357	3.65134	0.000260872	0.0329047	ENSAPLG00000016348
ENSAPLG00000006902	38.6634	1.2582	2.39197	0.432617	2.90834	0.00363357	0.0990682	ENSAPLG00000006902	ENSG00000148225	WDR31	WDR31
ENSAPLG00000015214	153.211	1.26011	2.39514	0.315744	3.99093	6.58142e-05	0.0189931	ENSAPLG00000015214	ENSG00000151320	AKAP6	AKAP6
ENSAPLG00000010552	133.909	1.26765	2.4077	0.318011	3.98619	6.71418e-05	0.0189931	ENSAPLG00000010552	ENSG00000260234		AC020636.2
ENSAPLG00000015548	55.3017	1.26853	2.40916	0.393956	3.21997	0.00128203	0.0689466	ENSAPLG00000015548	ENSG00000137709	POU2F3	POU2F3
ENSAPLG00000008649	369.918	1.26947	2.41073	0.374513	3.38966	0.000699793	0.0523697	ENSAPLG00000008649	ENSG00000100373	UPK3A	UPK3A
ENSAPLG00000005150	156.789	1.27568	2.42113	0.414605	3.07685	0.00209201	0.0846076	ENSAPLG00000005150	ENSG00000115648	MLPH	MLPH
ENSAPLG00000001572	30.6769	1.27856	2.42596	0.425634	3.00388	0.00266557	0.0921804	ENSAPLG00000001572
ENSAPLG00000007966	227.485	1.28741	2.4409	0.387759	3.32014	0.000899723	0.057844	ENSAPLG00000007966	ENSG00000186094	AGBL4	AGBL4
ENSAPLG00000012838	519.346	1.29223	2.44907	0.421383	3.06665	0.00216474	0.0846076	ENSAPLG00000012838	ENSG00000120729	MYOT	MYOT
ENSAPLG00000006228	37.2264	1.29242	2.44939	0.444201	2.90954	0.00361956	0.0990682	ENSAPLG00000006228	ENSG00000273706	LHX1	LHX1
ENSAPLG00000007889	128.336	1.29272	2.44989	0.407242	3.17433	0.00150184	0.0753265	ENSAPLG00000007889	ENSG00000168970		JMJD7-PLA2G4B
ENSAPLG00000008950	23.9262	1.2942	2.4524	0.438801	2.94939	0.00318401	0.0985222	ENSAPLG00000008950	ENSG00000101076	HNF4A	HNF4A
ENSAPLG00000012300	83.4214	1.29627	2.45594	0.333005	3.89265	9.91538e-05	0.0234175	ENSAPLG00000012300	ENSG00000103528	SYT17	SYT17
ENSAPLG00000007738	1220.82	1.29891	2.46042	0.448318	2.89729	0.00376404	0.0990682	ENSAPLG00000007738	ENSG00000205916		DAZ4
ENSAPLG00000004633	1120.26	1.30448	2.46995	0.447166	2.91722	0.00353171	0.0990682	ENSAPLG00000004633
ENSAPLG00000001835	422.128	1.3063	2.47307	0.371365	3.51757	0.000435526	0.043636	ENSAPLG00000001835	ENSG00000086696	HSD17B2	HSD17B2
ENSAPLG00000005310	154.829	1.31323	2.48498	0.370284	3.54656	0.000390295	0.0412367	ENSAPLG00000005310
ENSAPLG00000013354	341.778	1.31934	2.49552	0.311558	4.23467	2.28891e-05	0.0124517	ENSAPLG00000013354	ENSG00000198650	TAT	TAT
ENSAPLG00000001707	285.813	1.31999	2.49664	0.430148	3.06868	0.00215005	0.0846076	ENSAPLG00000001707	ENSG00000164404		GDF9
ENSAPLG00000012224	673.142	1.32917	2.51258	0.3615	3.67681	0.00023617	0.0327478	ENSAPLG00000012224	ENSG00000130055	GDPD2	GDPD2
ENSAPLG00000001283	69.7253	1.33053	2.51495	0.457158	2.91044	0.00360919	0.0990682	ENSAPLG00000001283
ENSAPLG00000013185	359.913	1.33271	2.51876	0.399907	3.33255	0.000860525	0.0564644	ENSAPLG00000013185	ENSG00000114841	DNAH1	DNAH1
ENSAPLG00000015295	4283.78	1.33473	2.52228	0.441625	3.02231	0.00250855	0.0890038	ENSAPLG00000015295	ENSG00000146707		POMZP3
ENSAPLG00000009003	15.2055	1.33493	2.52264	0.419824	3.17975	0.00147403	0.0747263	ENSAPLG00000009003	ENSG00000069188		SDK2
ENSAPLG00000004646	340.041	1.335	2.52276	0.454996	2.93409	0.00334524	0.0990682	ENSAPLG00000004646	ENSG00000187950		OVCH1
ENSAPLG00000013219	84.984	1.34246	2.53583	0.411091	3.26561	0.0010923	0.0629184	ENSAPLG00000013219	ENSG00000198597	ZNF536	ZNF536
ENSAPLG00000008711	384.966	1.34328	2.53727	0.406567	3.30395	0.000953313	0.0588806	ENSAPLG00000008711
ENSAPLG00000012565	439.034	1.34633	2.54265	0.439991	3.05991	0.00221406	0.0846277	ENSAPLG00000012565	ENSG00000197444	OGDHL	OGDHL
ENSAPLG00000012330	204.582	1.34764	2.54496	0.453903	2.96901	0.00298765	0.0966285	ENSAPLG00000012330	ENSG00000161328	LRRC56	LRRC56
ENSAPLG00000014266	13817.5	1.3488	2.547	0.224246	2.80713	0.0049985	0.0173308	ENSAPLG00000014266	ENSG00000135047		CTSL
ENSAPLG00000004638	48.3659	1.35057	2.55012	0.4284	3.15258	0.00161833	0.0781917	ENSAPLG00000004638
ENSAPLG00000007718	1756.86	1.35284	2.55415	0.385078	3.51316	0.000442811	0.0437981	ENSAPLG00000007718	ENSG00000189167	ZAR1L	ZAR1L
ENSAPLG00000006734	50.6925	1.35511	2.55817	0.343781	3.9418	8.08723e-05	0.020426	ENSAPLG00000006734	ENSG00000150556	LYPD6B	LYPD6B
ENSAPLG00000006186	183.303	1.35885	2.56481	0.431351	3.15023	0.00163143	0.0782203	ENSAPLG00000006186	ENSG00000165066	NKX6-3	NKX6-3
ENSAPLG00000001007	617.858	1.36479	2.57539	0.374355	3.64571	0.000266654	0.0329047	ENSAPLG00000001007	ENSG00000172680	MOS	MOS
ENSAPLG00000001437	89.8545	1.36674	2.57887	0.435564	3.13786	0.00170184	0.0794008	ENSAPLG00000001437
ENSAPLG00000008425	628.476	1.36678	2.57894	0.380379	3.59321	0.000326635	0.0375604	ENSAPLG00000008425
ENSAPLG00000006128	148.312	1.37385	2.59162	0.460237	2.9851	0.00283482	0.0939056	ENSAPLG00000006128	ENSG00000129167		TPH1
ENSAPLG00000006175	46.1679	1.38169	2.60574	0.447609	3.08684	0.00202299	0.0846076	ENSAPLG00000006175	ENSG00000065618	COL17A1	COL17A1
ENSAPLG00000009957	73.3281	1.3845	2.61082	0.463918	2.98437	0.0028416	0.0939056	ENSAPLG00000009957	ENSG00000009765	IYD	IYD
ENSAPLG00000003420	194.59	1.3863	2.61407	0.431702	3.21124	0.00132166	0.0700131	ENSAPLG00000003420	ENSG00000072201	LNX1	LNX1
ENSAPLG00000014467	29.7098	1.38664	2.6147	0.414039	3.34907	0.000810834	0.0552835	ENSAPLG00000014467	ENSG00000178662	CSRNP3	CSRNP3
ENSAPLG00000013109	418.886	1.39035	2.62143	0.34317	4.0515	5.08902e-05	0.0170784	ENSAPLG00000013109	ENSG00000159650	UROC1	UROC1
ENSAPLG00000010767	3960.73	1.39308	2.62638	0.388222	3.58835	0.000332782	0.0379586	ENSAPLG00000010767	ENSG00000185467	KPNA7	KPNA7
ENSAPLG00000005378	59.2672	1.39552	2.63083	0.454812	3.06834	0.00215249	0.0846076	ENSAPLG00000005378	ENSG00000156395	SORCS3	SORCS3
ENSAPLG00000005937	1673.38	1.39674	2.63307	0.388708	3.5933	0.000326514	0.0375604	ENSAPLG00000005937	ENSG00000008282	SYPL1	SYPL1
ENSAPLG00000008934	173.057	1.39827	2.63585	0.374897	3.72973	0.000191683	0.0297931	ENSAPLG00000008934	ENSG00000128266	GNAZ	GNAZ
ENSAPLG00000001151	463.565	1.40428	2.64686	0.41945	3.34791	0.00081423	0.0552835	ENSAPLG00000001151	ENSG00000149485		FADS1
ENSAPLG00000013370	201.337	1.40558	2.64924	0.397628	3.5349	0.000407931	0.0418337	ENSAPLG00000013370	ENSG00000155657	TTN	TTN
ENSAPLG00000002861	26.7363	1.413	2.66291	0.3792	3.72627	0.000194332	0.0298764	ENSAPLG00000002861	ENSG00000067798		NAV3
ENSAPLG00000009381	16321.7	1.41438	2.66545	0.151014	2.80864	0.00497512	0.0107331	ENSAPLG00000009381	ENSG00000109861	CTSC	CTSC
ENSAPLG00000002883	84.0903	1.41702	2.67033	0.47613	2.97611	0.00291929	0.0953589	ENSAPLG00000002883	ENSG00000187595	ZNF385C	ZNF385C
ENSAPLG00000007049	27.6314	1.41737	2.67099	0.434572	3.26154	0.0011081	0.0634533	ENSAPLG00000007049
ENSAPLG00000013744	329.167	1.41756	2.67133	0.461112	3.07421	0.00211058	0.0846076	ENSAPLG00000013744	ENSG00000138068	SULT6B1	SULT6B1
ENSAPLG00000009260	132.238	1.418	2.67214	0.423466	3.34855	0.000812355	0.0552835	ENSAPLG00000009260	ENSG00000221818	EBF2	EBF2
ENSAPLG00000014007	110.145	1.41837	2.67283	0.490147	2.89376	0.00380663	0.0996572	ENSAPLG00000014007	ENSG00000149403	GRIK4	GRIK4
ENSAPLG00000005778	138.882	1.42721	2.68926	0.366684	3.8922	9.93388e-05	0.0234175	ENSAPLG00000005778	ENSG00000198821	CD247	CD247
ENSAPLG00000006784	23.6602	1.43161	2.69747	0.462504	3.09534	0.00196588	0.084049	ENSAPLG00000006784	ENSG00000113578	FGF1	FGF1
ENSAPLG00000014665	1117.46	1.44204	2.71704	0.495649	2.90939	0.0036213	0.0990682	ENSAPLG00000014665
ENSAPLG00000014484	28.4554	1.44274	2.71836	0.395598	3.64698	0.000265342	0.0329047	ENSAPLG00000014484	ENSG00000175213		ZNF408
ENSAPLG00000004798	70.4734	1.44482	2.72229	0.3964	3.64486	0.000267536	0.0329047	ENSAPLG00000004798	ENSG00000197959		DNM3
ENSAPLG00000014456	1651.32	1.44642	2.7253	0.380941	3.79696	0.000146483	0.0258983	ENSAPLG00000014456	ENSG00000137948	BRDT	BRDT
ENSAPLG00000015946	83.3599	1.45596	2.7434	0.402107	3.62084	0.000293651	0.0358052	ENSAPLG00000015946	ENSG00000165899	OTOGL	OTOGL
ENSAPLG00000003375	271.882	1.45599	2.74345	0.475719	3.06061	0.00220886	0.0846277	ENSAPLG00000003375	ENSG00000197410		DCHS2
ENSAPLG00000016222	131.538	1.46098	2.75296	0.383693	3.80768	0.000140276	0.025425	ENSAPLG00000016222	ENSG00000021645		NRXN3
ENSAPLG00000004523	2754.9	1.46197	2.75485	0.468967	3.11743	0.00182433	0.0811424	ENSAPLG00000004523	ENSG00000088836	SLC4A11	SLC4A11
ENSAPLG00000014719	33.4393	1.47733	2.78433	0.430943	3.42813	0.00060775	0.0498717	ENSAPLG00000014719	ENSG00000242515		UGT1A10
ENSAPLG00000006820	43.3517	1.47744	2.78454	0.485794	3.04129	0.00235569	0.0867678	ENSAPLG00000006820	ENSG00000198805	PNP	PNP
ENSAPLG00000013163	89.1733	1.48346	2.79618	0.44462	3.33646	0.000848526	0.0563453	ENSAPLG00000013163	ENSG00000010282	HHATL	HHATL
ENSAPLG00000002752	1002.47	1.48523	2.79962	0.38694	3.8384	0.000123837	0.0251703	ENSAPLG00000002752	ENSG00000153157	SYCP2L	SYCP2L
ENSAPLG00000015216	381.281	1.4896	2.8081	0.442747	3.36444	0.000766986	0.0551553	ENSAPLG00000015216	ENSG00000145103	ILDR1	ILDR1
ENSAPLG00000013881	678.723	1.49385	2.8164	0.515573	2.89745	0.00376204	0.0990682	ENSAPLG00000013881	ENSG00000255192		NANOGP8
ENSAPLG00000005325	42.8651	1.4953	2.81922	0.469479	3.18501	0.0014475	0.0741794	ENSAPLG00000005325
ENSAPLG00000016302	8639.48	1.49887	2.82621	0.45706	3.27938	0.00104037	0.0623514	ENSAPLG00000016302	ENSG00000103310	ZP2	ZP2
ENSAPLG00000007449	678.293	1.50125	2.83087	0.463018	3.2423	0.00118567	0.0657653	ENSAPLG00000007449
ENSAPLG00000004505	155.89	1.50205	2.83246	0.506676	2.96452	0.00303153	0.0971297	ENSAPLG00000004505	ENSG00000121904	CSMD2	CSMD2
ENSAPLG00000007645	153.259	1.50393	2.83615	0.510978	2.94324	0.00324795	0.0989487	ENSAPLG00000007645	ENSG00000181638		ZFP41
ENSAPLG00000007447	302.612	1.50488	2.83801	0.409083	3.67867	0.000234458	0.0327478	ENSAPLG00000007447	ENSG00000282301		CYP3A7-CYP3A51P
ENSAPLG00000014380	1138.31	1.50698	2.84215	0.521457	2.88995	0.00385306	0.0997267	ENSAPLG00000014380
ENSAPLG00000002427	462.762	1.51124	2.85055	0.444154	3.40251	0.000667702	0.0509625	ENSAPLG00000002427	ENSG00000149485		FADS1
ENSAPLG00000010769	725.704	1.51226	2.85257	0.47893	3.15758	0.00159084	0.0778574	ENSAPLG00000010769
ENSAPLG00000007578	122.769	1.52345	2.87477	0.517896	2.94161	0.00326513	0.0990682	ENSAPLG00000007578	ENSG00000105428		ZNRF4
ENSAPLG00000007004	1331.97	1.53454	2.89695	0.431898	3.55301	0.00038085	0.0412367	ENSAPLG00000007004	ENSG00000138182		KIF20B
ENSAPLG00000009945	1265.05	1.53709	2.90209	0.497254	3.09116	0.00199375	0.084075	ENSAPLG00000009945	ENSG00000101901	ALG13	ALG13
ENSAPLG00000013119	63.3429	1.54175	2.91148	0.46554	3.31175	0.000927153	0.0588625	ENSAPLG00000013119	ENSG00000120088		CRHR1
ENSAPLG00000005639	274.215	1.54221	2.9124	0.415269	3.71376	0.000204201	0.0310561	ENSAPLG00000005639	ENSG00000134115	CNTN6	CNTN6
ENSAPLG00000003011	15.6205	1.54635	2.92077	0.533304	2.89957	0.00373676	0.0990682	ENSAPLG00000003011
ENSAPLG00000012712	901.273	1.54761	2.92332	0.529073	2.92513	0.00344314	0.0990682	ENSAPLG00000012712	ENSG00000168748	CA7	CA7
ENSAPLG00000003065	240.67	1.54883	2.9258	0.403241	3.84096	0.000122554	0.0251703	ENSAPLG00000003065	ENSG00000163630	SYNPR	SYNPR
ENSAPLG00000004990	42.8268	1.54926	2.92668	0.418466	3.70225	0.000213699	0.0318165	ENSAPLG00000004990	ENSG00000189045	ANKDD1B	ANKDD1B
ENSAPLG00000012836	43.2869	1.5508	2.9298	0.455895	3.40166	0.000669771	0.0509625	ENSAPLG00000012836
ENSAPLG00000007463	348.627	1.55248	2.93321	0.441547	3.51601	0.000438088	0.043636	ENSAPLG00000007463
ENSAPLG00000009543	12.5657	1.55653	2.94145	0.492353	3.16141	0.0015701	0.0773779	ENSAPLG00000009543	ENSG00000135824	RGS8	RGS8
ENSAPLG00000013665	202.959	1.55745	2.94332	0.432721	3.59919	0.000319205	0.0374315	ENSAPLG00000013665	ENSG00000273540	AGBL1	AGBL1
ENSAPLG00000007103	111.02	1.56712	2.96313	0.502376	3.11942	0.00181208	0.0811077	ENSAPLG00000007103	ENSG00000196091	MYBPC1	MYBPC1
ENSAPLG00000006951	1192.44	1.56727	2.96343	0.426174	3.67752	0.000235509	0.0327478	ENSAPLG00000006951	ENSG00000182521	TBPL2	TBPL2
ENSAPLG00000015310	91.8467	1.57296	2.97514	0.485555	3.23951	0.00119737	0.0661547	ENSAPLG00000015310
ENSAPLG00000009019	446.517	1.58799	3.00631	0.530779	2.99182	0.00277323	0.0934227	ENSAPLG00000009019	ENSG00000180347	CCDC129	CCDC129
ENSAPLG00000014704	88.3894	1.59945	3.03027	0.388977	4.11193	3.92361e-05	0.0154481	ENSAPLG00000014704	ENSG00000151838		CCDC175
ENSAPLG00000013332	2148.24	1.60999	3.05251	0.552462	2.91422	0.00356579	0.0990682	ENSAPLG00000013332	ENSG00000214102	WEE2	WEE2
ENSAPLG00000011242	476.709	1.6127	3.05824	0.4875	3.3081	0.000939304	0.0588806	ENSAPLG00000011242	ENSG00000164404		GDF9
ENSAPLG00000007151	67.5049	1.61609	3.06543	0.340485	4.74643	2.07041e-06	0.00280697	ENSAPLG00000007151	ENSG00000123454	DBH	DBH
ENSAPLG00000012616	59.4421	1.61849	3.07053	0.530102	3.05316	0.00226443	0.0854084	ENSAPLG00000012616	ENSG00000137473	TTC29	TTC29
ENSAPLG00000012108	122.708	1.62475	3.08389	0.533007	3.04828	0.00230159	0.0861208	ENSAPLG00000012108	ENSG00000137747	TMPRSS13	TMPRSS13
ENSAPLG00000015873	26.7051	1.62542	3.08532	0.457843	3.55016	0.000384991	0.0412367	ENSAPLG00000015873
ENSAPLG00000010874	159.655	1.63838	3.11316	0.512669	3.19578	0.00139453	0.0720932	ENSAPLG00000010874	ENSG00000145244	CORIN	CORIN
ENSAPLG00000007803	126.39	1.64457	3.12655	0.536349	3.06623	0.00216776	0.0846076	ENSAPLG00000007803	ENSG00000138435	CHRNA1	CHRNA1
ENSAPLG00000008028	13.1221	1.64638	3.13047	0.526073	3.12957	0.00175065	0.0802163	ENSAPLG00000008028	ENSG00000126353	CCR7	CCR7
ENSAPLG00000012483	272.976	1.64806	3.13412	0.451787	3.64787	0.000264419	0.0329047	ENSAPLG00000012483
ENSAPLG00000000980	26.7794	1.6501	3.13856	0.424887	3.88363	0.00010291	0.0238617	ENSAPLG00000000980	ENSG00000168334		XIRP1
ENSAPLG00000005731	25.2743	1.65252	3.14383	0.417084	3.96208	7.42988e-05	0.019828	ENSAPLG00000005731	ENSG00000145526	CDH18	CDH18
ENSAPLG00000014781	112.457	1.65387	3.14677	0.402261	4.11144	3.93192e-05	0.0154481	ENSAPLG00000014781	ENSG00000172548	NIPAL4	NIPAL4
ENSAPLG00000014100	73.831	1.6542	3.14749	0.567209	2.91639	0.0035411	0.0990682	ENSAPLG00000014100
ENSAPLG00000011072	39.5318	1.6545	3.14814	0.493201	3.35462	0.000794748	0.0552835	ENSAPLG00000011072	ENSG00000121454	LHX4	LHX4
ENSAPLG00000004732	160.065	1.66382	3.16853	0.421945	3.94321	8.03996e-05	0.020426	ENSAPLG00000004732
ENSAPLG00000003852	96.2644	1.66555	3.17234	0.466029	3.57392	0.000351681	0.0394776	ENSAPLG00000003852
ENSAPLG00000011688	2287.18	1.67247	3.1876	0.401062	4.1701	3.04465e-05	0.0148495	ENSAPLG00000011688
ENSAPLG00000002403	170.518	1.67662	3.19679	0.495984	3.3804	0.000723812	0.0536	ENSAPLG00000002403	ENSG00000221986		MYBPHL
ENSAPLG00000001998	504.542	1.70423	3.25854	0.463727	3.67507	0.000237788	0.0327478	ENSAPLG00000001998
ENSAPLG00000013658	52.3812	1.70552	3.26146	0.472199	3.61186	0.000304009	0.0364399	ENSAPLG00000013658
ENSAPLG00000005969	20.0486	1.70673	3.2642	0.586247	2.91128	0.00359947	0.0990682	ENSAPLG00000005969
ENSAPLG00000007181	124.671	1.72151	3.29782	0.42727	4.0291	5.5991e-05	0.0175353	ENSAPLG00000007181	ENSG00000105982	RNF32	RNF32
ENSAPLG00000007462	147.524	1.72527	3.30642	0.504771	3.41792	0.00063101	0.0504238	ENSAPLG00000007462	ENSG00000166246		C16orf71
ENSAPLG00000012530	156.813	1.72569	3.30738	0.459103	3.75883	0.000170713	0.0277536	ENSAPLG00000012530	ENSG00000101323	HAO1	HAO1
ENSAPLG00000013410	222.726	1.72666	3.30961	0.453215	3.8098	0.000139077	0.025425	ENSAPLG00000013410	ENSG00000170927	PKHD1	PKHD1
ENSAPLG00000003020	208.958	1.73352	3.32538	0.396037	4.37716	1.20234e-05	0.00809806	ENSAPLG00000003020	ENSG00000174527	MYO1H	MYO1H
ENSAPLG00000005963	145.601	1.74831	3.35964	0.50401	3.4688	0.000522794	0.0465998	ENSAPLG00000005963	ENSG00000148408	CACNA1B	CACNA1B
ENSAPLG00000005516	20.3044	1.74851	3.36011	0.554677	3.1523	0.00161988	0.0781917	ENSAPLG00000005516	ENSG00000140254		DUOXA1
ENSAPLG00000003406	20.8269	1.77754	3.42841	0.595212	2.9864	0.00282284	0.0939056	ENSAPLG00000003406
ENSAPLG00000011988	33.8579	1.79734	3.47579	0.509469	3.52787	0.000418913	0.0426267	ENSAPLG00000011988
ENSAPLG00000006819	140.99	1.8122	3.51178	0.467417	3.87705	0.00010573	0.0241201	ENSAPLG00000006819	ENSG00000157423		HYDIN
ENSAPLG00000011292	76.1598	1.81322	3.51425	0.57963	3.12823	0.00175864	0.0802392	ENSAPLG00000011292	ENSG00000253293	HOXA10	HOXA10
ENSAPLG00000010214	55.2189	1.8567	3.62179	0.379398	4.89382	9.88986e-07	0.00203647	ENSAPLG00000010214	ENSG00000148357	HMCN2	HMCN2
ENSAPLG00000014662	63.7531	1.87001	3.65535	0.555888	3.364	0.000768212	0.0551553	ENSAPLG00000014662	ENSG00000070915	SLC12A3	SLC12A3
ENSAPLG00000008617	35.9319	1.89592	3.7216	0.55298	3.42856	0.000606795	0.0498717	ENSAPLG00000008617	ENSG00000155511	GRIA1	GRIA1
ENSAPLG00000008279	88.6816	1.90407	3.74266	0.500406	3.80504	0.000141779	0.025425	ENSAPLG00000008279
ENSAPLG00000008356	21.2018	1.91145	3.76186	0.591032	3.23408	0.00122034	0.0671616	ENSAPLG00000008356
ENSAPLG00000009169	38.5168	1.91566	3.77286	0.472669	4.05285	5.05964e-05	0.0170784	ENSAPLG00000009169	ENSG00000162949	CAPN13	CAPN13
ENSAPLG00000008686	14.1761	1.9502	3.86428	0.559963	3.48273	0.000496325	0.0463957	ENSAPLG00000008686
ENSAPLG00000014063	35.2396	1.99925	3.99793	0.453323	4.41022	1.03267e-05	0.00809806	ENSAPLG00000014063
ENSAPLG00000012289	18.3202	2.02082	4.05814	0.57957	3.48675	0.000488921	0.0463957	ENSAPLG00000012289	ENSG00000174502	SLC26A9	SLC26A9
ENSAPLG00000009494	227.094	2.03271	4.09173	0.554696	3.66455	0.000247771	0.0329047	ENSAPLG00000009494	ENSG00000112599	GUCA1B	GUCA1B
ENSAPLG00000012986	31.3546	2.03856	4.10835	0.587399	3.47049	0.000519516	0.0465998	ENSAPLG00000012986	ENSG00000156564	LRFN2	LRFN2
ENSAPLG00000007300	51.8063	2.06086	4.17234	0.489919	4.20653	2.59326e-05	0.0130997	ENSAPLG00000007300	ENSG00000163873	GRIK3	GRIK3
ENSAPLG00000008320	116.411	2.07597	4.21629	0.353423	5.87391	4.2564e-09	3.01012e-05	ENSAPLG00000008320	ENSG00000143355	LHX9	LHX9
ENSAPLG00000011891	44.626	2.09198	4.26332	0.676078	3.09429	0.00197287	0.084049	ENSAPLG00000011891	ENSG00000242120	MDFIC2	MDFIC2
ENSAPLG00000002064	19.0434	2.10461	4.30082	0.56265	3.74053	0.00018363	0.0292186	ENSAPLG00000002064	ENSG00000172940		SLC22A13
ENSAPLG00000008511	20.5072	2.10503	4.30208	0.671926	3.13284	0.00173127	0.0797623	ENSAPLG00000008511	ENSG00000173418	NAA20	NAA20
ENSAPLG00000002685	19.4332	2.29697	4.91426	0.540522	4.24955	2.14202e-05	0.0121187	ENSAPLG00000002685	ENSG00000112378		PERP
ENSAPLG00000001875	12.6324	2.299	4.92118	0.655685	3.50626	0.000454444	0.0443287	ENSAPLG00000001875
ENSAPLG00000002441	28.7216	2.44963	5.46276	0.794586	3.0829	0.00204992	0.0846076	ENSAPLG00000002441	ENSG00000273079	GRIN2B	GRIN2B
ENSAPLG00000014143	47.8187	2.82634	7.09272	0.461379	6.12585	9.01984e-10	1.27577e-05	ENSAPLG00000014143	ENSG00000163377	FAM19A4	FAM19A4

## Sheet: GO
Supplementary Table 3. GO ontology analysis of differentially expressed genes between HEL and LEL ducks.
GO	GO ID	Enriched Ontology	p-value	FDR q-value	Enrichment	N	B	n	Number of Genes	Genes
BP	GO:0043901	negative regulation of multi-organism process	1.37e-05	0.195	2.7	11219	98	1146	27	[PARK2 - parkinson protein 2, e3 ubiquitin protein ligase (parkin), DHX58 - dexh (asp-glu-x-his) box polypeptide 58, POU2F3 - pou class 2 homeobox 3, OASL - 2'-5'-oligoadenylate synthetase-like, PTX3 - pentraxin 3, long, HTRA1 - htra serine peptidase 1, STAT1 - signal transducer and activator of transcription 1, 91kda, VAPA - vamp (vesicle-associated membrane protein)-associated protein a, 33kda,…
BP	GO:0016054	organic acid catabolic process	6.56e-05	0.465	2.66	11219	187	541	24	[LPIN3 - lipin 3, ACOX2 - acyl-coa oxidase 2, branched chain, NPL - n-acetylneuraminate pyruvate lyase (dihydrodipicolinate synthase), ASPA - aspartoacylase, GLUL - glutamate-ammonia ligase, PEX13 - peroxisomal biogenesis factor 13, HNMT - histamine n-methyltransferase, CROT - carnitine o-octanoyltransferase, AMACR - alpha-methylacyl-coa racemase, UROC1 - urocanate hydratase 1, HGD - homogentisat…
BP	GO:0046395	carboxylic acid catabolic process	6.56e-05	0.31	2.66	11219	187	541	24	[LPIN3 - lipin 3, ACOX2 - acyl-coa oxidase 2, branched chain, NPL - n-acetylneuraminate pyruvate lyase (dihydrodipicolinate synthase), ASPA - aspartoacylase, GLUL - glutamate-ammonia ligase, PEX13 - peroxisomal biogenesis factor 13, HNMT - histamine n-methyltransferase, CROT - carnitine o-octanoyltransferase, AMACR - alpha-methylacyl-coa racemase, UROC1 - urocanate hydratase 1, HGD - homogentisat…
BP	GO:0046718	viral entry into host cell	9.54e-05	0.338	6.22	11219	48	338	9	[ITGB5 - integrin, beta 5, ITGB6 - integrin, beta 6, LAMP1 - lysosomal-associated membrane protein 1, MRC1 - mannose receptor, c type 1, VPS18 - vacuolar protein sorting 18 homolog (s. cerevisiae), CLDN1 - claudin 1, GAS6 - growth arrest-specific 6, WWP1 - ww domain containing e3 ubiquitin protein ligase 1, CD80 - cd80 molecule]
BP	GO:0044282	small molecule catabolic process	0.000125	0.353	2.27	11219	283	541	31	[LPIN3 - lipin 3, ACOX2 - acyl-coa oxidase 2, branched chain, GLUL - glutamate-ammonia ligase, CROT - carnitine o-octanoyltransferase, AMACR - alpha-methylacyl-coa racemase, UROC1 - urocanate hydratase 1, MCEE - methylmalonyl coa epimerase, TAT - tyrosine aminotransferase, FAH - fumarylacetoacetate hydrolase (fumarylacetoacetase), AIG1 - androgen-induced 1, PNP - purine nucleoside phosphorylase, …
BP	GO:0034340	response to type I interferon	0.000155	0.365	172.6	11219	5	26	2	[ISG15 - isg15 ubiquitin-like modifier, MX1 - myxovirus (influenza virus) resistance 1, interferon-inducible protein p78 (mouse)]
BP	GO:2000508	regulation of dendritic cell chemotaxis	0.000174	0.352	13.42	11219	5	669	4	[CCR6 - chemokine (c-c motif) receptor 6, CCR7 - chemokine (c-c motif) receptor 7, C1QBP - complement component 1, q subcomponent binding protein, GAS6 - growth arrest-specific 6]
BP	GO:2000510	positive regulation of dendritic cell chemotaxis	0.000174	0.308	13.42	11219	5	669	4	[CCR6 - chemokine (c-c motif) receptor 6, CCR7 - chemokine (c-c motif) receptor 7, C1QBP - complement component 1, q subcomponent binding protein, GAS6 - growth arrest-specific 6]
BP	GO:0097380	dorsal spinal cord interneuron anterior axon guidance	0.000178	0.281	5609.5	11219	1	2	1	[LHX9 - lim homeobox 9]
BP	GO:0006536	glutamate metabolic process	0.000215	0.304	46.36	11219	22	33	3	[GLUL - glutamate-ammonia ligase, TAT - tyrosine aminotransferase, UROC1 - urocanate hydratase 1]
BP	GO:0045071	negative regulation of viral genome replication	0.000369	0.476	39.6	11219	25	34	3	[ISG15 - isg15 ubiquitin-like modifier, SRPK2 - srsf protein kinase 2, MX1 - myxovirus (influenza virus) resistance 1, interferon-inducible protein p78 (mouse)]
BP	GO:0051828	entry into other organism involved in symbiotic interaction	0.000412	0.486	5.24	11219	57	338	9	[ITGB5 - integrin, beta 5, ITGB6 - integrin, beta 6, LAMP1 - lysosomal-associated membrane protein 1, MRC1 - mannose receptor, c type 1, VPS18 - vacuolar protein sorting 18 homolog (s. cerevisiae), CLDN1 - claudin 1, GAS6 - growth arrest-specific 6, WWP1 - ww domain containing e3 ubiquitin protein ligase 1, CD80 - cd80 molecule]
BP	GO:0051806	entry into cell of other organism involved in symbiotic interaction	0.000412	0.449	5.24	11219	57	338	9	[ITGB5 - integrin, beta 5, ITGB6 - integrin, beta 6, LAMP1 - lysosomal-associated membrane protein 1, MRC1 - mannose receptor, c type 1, VPS18 - vacuolar protein sorting 18 homolog (s. cerevisiae), CLDN1 - claudin 1, GAS6 - growth arrest-specific 6, WWP1 - ww domain containing e3 ubiquitin protein ligase 1, CD80 - cd80 molecule]
BP	GO:0030260	entry into host cell	0.000412	0.417	5.24	11219	57	338	9	[ITGB5 - integrin, beta 5, ITGB6 - integrin, beta 6, LAMP1 - lysosomal-associated membrane protein 1, MRC1 - mannose receptor, c type 1, VPS18 - vacuolar protein sorting 18 homolog (s. cerevisiae), CLDN1 - claudin 1, GAS6 - growth arrest-specific 6, WWP1 - ww domain containing e3 ubiquitin protein ligase 1, CD80 - cd80 molecule]
BP	GO:0044409	entry into host	0.000412	0.389	5.24	11219	57	338	9	[ITGB5 - integrin, beta 5, ITGB6 - integrin, beta 6, LAMP1 - lysosomal-associated membrane protein 1, MRC1 - mannose receptor, c type 1, VPS18 - vacuolar protein sorting 18 homolog (s. cerevisiae), CLDN1 - claudin 1, GAS6 - growth arrest-specific 6, WWP1 - ww domain containing e3 ubiquitin protein ligase 1, CD80 - cd80 molecule]
BP	GO:0010817	regulation of hormone levels	0.000467	0.414	1.67	11219	343	1139	58	[SCPEP1 - serine carboxypeptidase 1, FAM132A - family with sequence similarity 132, member a, PARK2 - parkinson protein 2, e3 ubiquitin protein ligase (parkin), GFI1 - growth factor independent 1 transcription repressor, HSD17B4 - hydroxysteroid (17-beta) dehydrogenase 4, TM7SF3 - transmembrane 7 superfamily member 3, CHST9 - carbohydrate (n-acetylgalactosamine 4-0) sulfotransferase 9, ADRA2C - a…
BP	GO:0035235	ionotropic glutamate receptor signaling pathway	0.000525	0.437	7.63	11219	21	420	6	[GRIN2B - glutamate receptor, ionotropic, n-methyl d-aspartate 2b, GRIK2 - glutamate receptor, ionotropic, kainate 2, GRIK3 - glutamate receptor, ionotropic, kainate 3, GRIK4 - glutamate receptor, ionotropic, kainate 4, GRIN3B - glutamate receptor, ionotropic, n-methyl-d-aspartate 3b, GRIA1 - glutamate receptor, ionotropic, ampa 1]
BP	GO:0006570	tyrosine metabolic process	0.000593	0.467	11.85	11219	7	541	4	[HGD - homogentisate 1,2-dioxygenase, IYD - iodotyrosine deiodinase, TAT - tyrosine aminotransferase, FAH - fumarylacetoacetate hydrolase (fumarylacetoacetase)]
BP	GO:0019676	ammonia assimilation cycle	0.000624	0.465	1602.71	11219	1	7	1	[GLUL - glutamate-ammonia ligase]
BP	GO:0008228	opsonization	0.000662	0.469	9.45	11219	5	950	4	[PTX3 - pentraxin 3, long, SPON2 - spondin 2, extracellular matrix protein, CD47 - cd47 molecule, LBP - lipopolysaccharide binding protein]
BP	GO:0035262	gonad morphogenesis	0.000705	0.476	2804.75	11219	2	2	1	[LHX9 - lim homeobox 9]
BP	GO:0097378	dorsal spinal cord interneuron axon guidance	0.000705	0.454	2804.75	11219	2	2	1	[LHX9 - lim homeobox 9]
BP	GO:0097376	interneuron axon guidance	0.000705	0.434	2804.75	11219	2	2	1	[LHX9 - lim homeobox 9]
BP	GO:0097377	spinal cord interneuron axon guidance	0.000705	0.416	2804.75	11219	2	2	1	[LHX9 - lim homeobox 9]
BP	GO:0042309	homoiothermy	0.000713	0.404	1402.38	11219	1	8	1	[DBH - dopamine beta-hydroxylase (dopamine beta-monooxygenase)]
BP	GO:0001909	leukocyte mediated cytotoxicity	0.000714	0.389	6.02	11219	11	1016	6	[EMP2 - epithelial membrane protein 2, LYST - lysosomal trafficking regulator, CTSH - cathepsin h, IL18 - interleukin 18 (interferon-gamma-inducing factor), F2 - coagulation factor ii (thrombin), CTSC - cathepsin c]
BP	GO:0043900	regulation of multi-organism process	0.000735	0.386	1.92	11219	229	893	35	[TBC1D20 - tbc1 domain family, member 20, PLB1 - phospholipase b1, DHX58 - dexh (asp-glu-x-his) box polypeptide 58, IL15 - interleukin 15, POU2F3 - pou class 2 homeobox 3, OASL - 2'-5'-oligoadenylate synthetase-like, HTRA1 - htra serine peptidase 1, STAT1 - signal transducer and activator of transcription 1, 91kda, VAPA - vamp (vesicle-associated membrane protein)-associated protein a, 33kda, CCN…
BP	GO:0030049	muscle filament sliding	0.000855	0.433	9.44	11219	22	270	5	[MYL3 - myosin, light chain 3, alkali; ventricular, skeletal, slow, MYBPC1 - myosin binding protein c, slow type, TMOD1 - tropomodulin 1, TNNT2 - troponin t type 2 (cardiac), TTN - titin]
BP	GO:0033275	actin-myosin filament sliding	0.000855	0.418	9.44	11219	22	270	5	[MYL3 - myosin, light chain 3, alkali; ventricular, skeletal, slow, MYBPC1 - myosin binding protein c, slow type, TMOD1 - tropomodulin 1, TNNT2 - troponin t type 2 (cardiac), TTN - titin]
MF	GO:0017171	serine hydrolase activity	1.37e-05	0.0188	3.08	11219	107	784	23	[CTSL - cathepsin l, SCPEP1 - serine carboxypeptidase 1, F10 - coagulation factor x, CTSH - cathepsin h, HTRA3 - htra serine peptidase 3, CTSA - cathepsin a, MMP13 - matrix metallopeptidase 13 (collagenase 3), HTRA1 - htra serine peptidase 1, CTSS - cathepsin s, TMPRSS13 - transmembrane protease, serine 13, MMP11 - matrix metallopeptidase 11 (stromelysin 3), MMP10 - matrix metallopeptidase 10 (st…
MF	GO:0004252	serine-type endopeptidase activity	4.81e-06	0.0198	3.45	11219	87	784	21	[CTSL - cathepsin l, F10 - coagulation factor x, CTSH - cathepsin h, HTRA3 - htra serine peptidase 3, MMP13 - matrix metallopeptidase 13 (collagenase 3), HTRA1 - htra serine peptidase 1, CTSS - cathepsin s, TMPRSS13 - transmembrane protease, serine 13, MMP11 - matrix metallopeptidase 11 (stromelysin 3), MMP10 - matrix metallopeptidase 10 (stromelysin 2), C3 - complement component 3, HGFAC - hgf a…
MF	GO:0008236	serine-type peptidase activity	1.16e-05	0.0238	3.1	11219	106	784	23	[CTSL - cathepsin l, SCPEP1 - serine carboxypeptidase 1, F10 - coagulation factor x, CTSH - cathepsin h, HTRA3 - htra serine peptidase 3, CTSA - cathepsin a, MMP13 - matrix metallopeptidase 13 (collagenase 3), HTRA1 - htra serine peptidase 1, CTSS - cathepsin s, TMPRSS13 - transmembrane protease, serine 13, MMP11 - matrix metallopeptidase 11 (stromelysin 3), MMP10 - matrix metallopeptidase 10 (st…
MF	GO:0005272	sodium channel activity	9.53e-05	0.0558	6.77	11219	27	491	8	[SCNN1G - sodium channel, non-voltage-gated 1, gamma subunit, SCNN1B - sodium channel, non-voltage-gated 1, beta subunit, PKD2L1 - polycystic kidney disease 2-like 1, GRIK2 - glutamate receptor, ionotropic, kainate 2, GRIK3 - glutamate receptor, ionotropic, kainate 3, GRIK4 - glutamate receptor, ionotropic, kainate 4, HCN4 - hyperpolarization activated cyclic nucleotide-gated potassium channel 4,…
MF	GO:0005234	extracellularly glutamate-gated ion channel activity	8.99e-05	0.0615	10.02	11219	16	420	6	[GRIN2B - glutamate receptor, ionotropic, n-methyl d-aspartate 2b, GRIK2 - glutamate receptor, ionotropic, kainate 2, GRIK3 - glutamate receptor, ionotropic, kainate 3, GRIK4 - glutamate receptor, ionotropic, kainate 4, GRIN3B - glutamate receptor, ionotropic, n-methyl-d-aspartate 3b, GRIA1 - glutamate receptor, ionotropic, ampa 1]
MF	GO:0015318	inorganic molecular entity transmembrane transporter activity	6.28e-05	0.0644	1.61	11219	558	1048	84	[SLC6A11 - solute carrier family 6 (neurotransmitter transporter), member 11, LRRC52 - leucine rich repeat containing 52, SLC15A5 - solute carrier family 15, member 5, TRPC7 - transient receptor potential cation channel, subfamily c, member 7, PQLC2 - pq loop repeat containing 2, KCNAB2 - potassium voltage-gated channel, shaker-related subfamily, beta member 2, SLC2A12 - solute carrier family 2 (…
MF	GO:0004970	ionotropic glutamate receptor activity	0.000139	0.0711	9.43	11219	17	420	6	[GRIN2B - glutamate receptor, ionotropic, n-methyl d-aspartate 2b, GRIK2 - glutamate receptor, ionotropic, kainate 2, GRIK3 - glutamate receptor, ionotropic, kainate 3, GRIK4 - glutamate receptor, ionotropic, kainate 4, GRIN3B - glutamate receptor, ionotropic, n-methyl-d-aspartate 3b, GRIA1 - glutamate receptor, ionotropic, ampa 1]
MF	GO:0022838	substrate-specific channel activity	8.98e-05	0.0737	1.85	11219	291	1040	50	[LRRC52 - leucine rich repeat containing 52, TRPC7 - transient receptor potential cation channel, subfamily c, member 7, KCNAB2 - potassium voltage-gated channel, shaker-related subfamily, beta member 2, P2RX6 - purinergic receptor p2x, ligand-gated ion channel, 6, CHRNA1 - cholinergic receptor, nicotinic, alpha 1 (muscle), KCNQ2 - potassium voltage-gated channel, kqt-like subfamily, member 2, HC…
MF	GO:0005231	excitatory extracellular ligand-gated ion channel activity	0.000218	0.0812	6.29	11219	34	420	8	[GRIN2B - glutamate receptor, ionotropic, n-methyl d-aspartate 2b, GRIK2 - glutamate receptor, ionotropic, kainate 2, GRIK3 - glutamate receptor, ionotropic, kainate 3, GRIK4 - glutamate receptor, ionotropic, kainate 4, GRIN3B - glutamate receptor, ionotropic, n-methyl-d-aspartate 3b, P2RX6 - purinergic receptor p2x, ligand-gated ion channel, 6, GRIA1 - glutamate receptor, ionotropic, ampa 1, CHR…
MF	GO:0022803	passive transmembrane transporter activity	0.000201	0.0824	1.79	11219	307	1040	51	[LRRC52 - leucine rich repeat containing 52, TRPC7 - transient receptor potential cation channel, subfamily c, member 7, KCNAB2 - potassium voltage-gated channel, shaker-related subfamily, beta member 2, P2RX6 - purinergic receptor p2x, ligand-gated ion channel, 6, CHRNA1 - cholinergic receptor, nicotinic, alpha 1 (muscle), KCNQ2 - potassium voltage-gated channel, kqt-like subfamily, member 2, HC…
MF	GO:0022857	transmembrane transporter activity	0.000244	0.0835	1.5	11219	691	1048	97	[PQLC2 - pq loop repeat containing 2, KCNAB2 - potassium voltage-gated channel, shaker-related subfamily, beta member 2, SEC61B - sec61 beta subunit, SLC6A19 - solute carrier family 6 (neutral amino acid transporter), member 19, SERINC3 - serine incorporator 3, BSG - basigin (ok blood group), P2RX1 - purinergic receptor p2x, ligand-gated ion channel, 1, SLC46A2 - solute carrier family 46, member …
MF	GO:0015267	channel activity	0.000186	0.0847	1.8	11219	306	1040	51	[LRRC52 - leucine rich repeat containing 52, TRPC7 - transient receptor potential cation channel, subfamily c, member 7, KCNAB2 - potassium voltage-gated channel, shaker-related subfamily, beta member 2, P2RX6 - purinergic receptor p2x, ligand-gated ion channel, 6, CHRNA1 - cholinergic receptor, nicotinic, alpha 1 (muscle), KCNQ2 - potassium voltage-gated channel, kqt-like subfamily, member 2, HC…
MF	GO:0005216	ion channel activity	0.000389	0.123	1.79	11219	284	1040	47	[LRRC52 - leucine rich repeat containing 52, TRPC7 - transient receptor potential cation channel, subfamily c, member 7, MCU - mitochondrial calcium uniporter, LRRC8B - leucine rich repeat containing 8 family, member b, KCNAB2 - potassium voltage-gated channel, shaker-related subfamily, beta member 2, P2RX6 - purinergic receptor p2x, ligand-gated ion channel, 6, CHRNA1 - cholinergic receptor, nic…
MF	GO:0015277	kainate selective glutamate receptor activity	0.000478	0.14	20.03	11219	4	420	3	[GRIK2 - glutamate receptor, ionotropic, kainate 2, GRIK3 - glutamate receptor, ionotropic, kainate 3, GRIK4 - glutamate receptor, ionotropic, kainate 4]
MF	GO:0008066	glutamate receptor activity	0.000525	0.144	7.63	11219	21	420	6	[GRIN2B - glutamate receptor, ionotropic, n-methyl d-aspartate 2b, GRIK2 - glutamate receptor, ionotropic, kainate 2, GRIK3 - glutamate receptor, ionotropic, kainate 3, GRIK4 - glutamate receptor, ionotropic, kainate 4, GRIN3B - glutamate receptor, ionotropic, n-methyl-d-aspartate 3b, GRIA1 - glutamate receptor, ionotropic, ampa 1]
MF	GO:0022839	ion gated channel activity	0.000641	0.155	1.85	11219	227	1040	39	[LRRC52 - leucine rich repeat containing 52, KCNAB2 - potassium voltage-gated channel, shaker-related subfamily, beta member 2, P2RX6 - purinergic receptor p2x, ligand-gated ion channel, 6, CHRNA1 - cholinergic receptor, nicotinic, alpha 1 (muscle), SCNN1G - sodium channel, non-voltage-gated 1, gamma subunit, GABRG2 - gamma-aminobutyric acid (gaba) a receptor, gamma 2, SCNN1B - sodium channel, no…
MF	GO:0015075	ion transmembrane transporter activity	0.000618	0.159	1.51	11219	596	1048	84	[SLC6A11 - solute carrier family 6 (neurotransmitter transporter), member 11, LRRC52 - leucine rich repeat containing 52, SLC15A5 - solute carrier family 15, member 5, TRPC7 - transient receptor potential cation channel, subfamily c, member 7, PQLC2 - pq loop repeat containing 2, KCNAB2 - potassium voltage-gated channel, shaker-related subfamily, beta member 2, SLC2A12 - solute carrier family 2 (…
MF	GO:0015081	sodium ion transmembrane transporter activity	0.000771	0.176	3.13	11219	99	543	15	[GRIK2 - glutamate receptor, ionotropic, kainate 2, GRIK3 - glutamate receptor, ionotropic, kainate 3, GRIK4 - glutamate receptor, ionotropic, kainate 4, ATP1B3 - atpase, na+/k+ transporting, beta 3 polypeptide, SLC5A9 - solute carrier family 5 (sodium/sugar cotransporter), member 9, SLC6A19 - solute carrier family 6 (neutral amino acid transporter), member 19, SCNN1G - sodium channel, non-voltag…
MF	GO:0015079	potassium ion transmembrane transporter activity	0.00087	0.188	2.41	11219	111	922	22	[KCNH8 - potassium voltage-gated channel, subfamily h (eag-related), member 8, LRRC52 - leucine rich repeat containing 52, KCNIP2 - kv channel interacting protein 2, LRRC26 - leucine rich repeat containing 26, KCNK2 - potassium channel, subfamily k, member 2, GRIK2 - glutamate receptor, ionotropic, kainate 2, KCNAB2 - potassium voltage-gated channel, shaker-related subfamily, beta member 2, GRIK3…
CC	GO:0005576	extracellular region	4.19e-05	0.0761	1.45	11219	922	1122	134	[IL17A - interleukin 17a, OTOR - otoraplin, IL18 - interleukin 18 (interferon-gamma-inducing factor), IL15 - interleukin 15, SERPINA3 - serpin peptidase inhibitor, clade a (alpha-1 antiproteinase, antitrypsin), member 3, SCUBE2 - signal peptide, cub domain, egf-like 2, FAM19A4 - family with sequence similarity 19 (chemokine (c-c motif)-like), member a4, HTRA1 - htra serine peptidase 1, TBC1D15 - …
CC	GO:0034703	cation channel complex	9.99e-05	0.0905	2.36	11219	139	922	27	[LRRC52 - leucine rich repeat containing 52, MCU - mitochondrial calcium uniporter, KCNAB2 - potassium voltage-gated channel, shaker-related subfamily, beta member 2, OLFM2 - olfactomedin 2, SCNN1G - sodium channel, non-voltage-gated 1, gamma subunit, SCNN1B - sodium channel, non-voltage-gated 1, beta subunit, PKD2L1 - polycystic kidney disease 2-like 1, KCNQ2 - potassium voltage-gated channel, k…
CC	GO:1990351	transporter complex	0.000164	0.099	1.97	11219	217	1022	39	[LRRC52 - leucine rich repeat containing 52, MCU - mitochondrial calcium uniporter, LRRC8B - leucine rich repeat containing 8 family, member b, KCNAB2 - potassium voltage-gated channel, shaker-related subfamily, beta member 2, LRRC7 - leucine rich repeat containing 7, OLFM2 - olfactomedin 2, ATP1B3 - atpase, na+/k+ transporting, beta 3 polypeptide, CHRNA1 - cholinergic receptor, nicotinic, alpha …
CC	GO:0044421	extracellular region part	0.000187	0.0847	1.39	11219	2026	552	139	[IL15 - interleukin 15, HTRA1 - htra serine peptidase 1, GDF9 - growth differentiation factor 9, APLP2 - amyloid beta (a4) precursor-like protein 2, SPP2 - secreted phosphoprotein 2, 24kda, UBL3 - ubiquitin-like 3, INHA - inhibin, alpha, SLC6A19 - solute carrier family 6 (neutral amino acid transporter), member 19, BST1 - bone marrow stromal cell antigen 1, BSG - basigin (ok blood group), PPFIA2 …
CC	GO:1902495	transmembrane transporter complex	0.000211	0.0763	1.97	11219	212	1022	38	[LRRC52 - leucine rich repeat containing 52, MCU - mitochondrial calcium uniporter, LRRC8B - leucine rich repeat containing 8 family, member b, KCNAB2 - potassium voltage-gated channel, shaker-related subfamily, beta member 2, LRRC7 - leucine rich repeat containing 7, OLFM2 - olfactomedin 2, ATP1B3 - atpase, na+/k+ transporting, beta 3 polypeptide, CHRNA1 - cholinergic receptor, nicotinic, alpha …
CC	GO:0034702	ion channel complex	0.000241	0.0729	2	11219	198	1022	36	[LRRC52 - leucine rich repeat containing 52, MCU - mitochondrial calcium uniporter, LRRC8B - leucine rich repeat containing 8 family, member b, KCNAB2 - potassium voltage-gated channel, shaker-related subfamily, beta member 2, LRRC7 - leucine rich repeat containing 7, OLFM2 - olfactomedin 2, CHRNA1 - cholinergic receptor, nicotinic, alpha 1 (muscle), SCNN1G - sodium channel, non-voltage-gated 1, …
CC	GO:0071547	piP-body	0.000341	0.0883	17.81	11219	3	630	3	[DDX4 - dead (asp-glu-ala-asp) box polypeptide 4, MAEL - maelstrom spermatogenic transposon silencer, TDRD9 - tudor domain containing 9]
CC	GO:0032983	kainate selective glutamate receptor complex	0.000478	0.108	20.03	11219	4	420	3	[GRIK2 - glutamate receptor, ionotropic, kainate 2, GRIK3 - glutamate receptor, ionotropic, kainate 3, GRIK4 - glutamate receptor, ionotropic, kainate 4]
CC	GO:0009986	cell surface	0.000639	0.129	1.65	11219	379	1039	58	[EMP2 - epithelial membrane protein 2, TIMP2 - timp metallopeptidase inhibitor 2, IL15 - interleukin 15, AOC3 - amine oxidase, copper containing 3, SCUBE2 - signal peptide, cub domain, egf-like 2, HMGB1 - high mobility group box 1, PLVAP - plasmalemma vesicle associated protein, CHRNA1 - cholinergic receptor, nicotinic, alpha 1 (muscle), PTPRT - protein tyrosine phosphatase, receptor type, t, GP1…
CC	GO:0034706	sodium channel complex	0.000702	0.127	8.79	11219	13	491	5	[SCNN1G - sodium channel, non-voltage-gated 1, gamma subunit, SCNN1B - sodium channel, non-voltage-gated 1, beta subunit, GRIK2 - glutamate receptor, ionotropic, kainate 2, GRIK3 - glutamate receptor, ionotropic, kainate 3, GRIK4 - glutamate receptor, ionotropic, kainate 4]
CC	GO:0034466	chromaffin granule lumen	0.000713	0.118	1402.38	11219	1	8	1	[DBH - dopamine beta-hydroxylase (dopamine beta-monooxygenase)]
CC	GO:0036379	myofilament	0.000886	0.134	13.08	11219	14	245	4	[MYBPC1 - myosin binding protein c, slow type, TMOD1 - tropomodulin 1, TNNT2 - troponin t type 2 (cardiac), TTN - titin]
CC	GO:0005865	striated muscle thin filament	0.000886	0.124	13.08	11219	14	245	4	[MYBPC1 - myosin binding protein c, slow type, TMOD1 - tropomodulin 1, TNNT2 - troponin t type 2 (cardiac), TTN - titin]
CC	GO:1903561	extracellular vesicle	0.00093	0.12	1.36	11219	1401	808	137	[SERPINA3 - serpin peptidase inhibitor, clade a (alpha-1 antiproteinase, antitrypsin), member 3, SUCLA2 - succinate-coa ligase, adp-forming, beta subunit, HTRA1 - htra serine peptidase 1, APLP2 - amyloid beta (a4) precursor-like protein 2, UBL3 - ubiquitin-like 3, BPGM - 2,3-bisphosphoglycerate mutase, SLC6A19 - solute carrier family 6 (neutral amino acid transporter), member 19, ANXA5 - annexin …
CC	GO:0043230	extracellular organelle	0.000961	0.116	1.36	11219	1402	808	137	[SERPINA3 - serpin peptidase inhibitor, clade a (alpha-1 antiproteinase, antitrypsin), member 3, SUCLA2 - succinate-coa ligase, adp-forming, beta subunit, HTRA1 - htra serine peptidase 1, APLP2 - amyloid beta (a4) precursor-like protein 2, UBL3 - ubiquitin-like 3, BPGM - 2,3-bisphosphoglycerate mutase, SLC6A19 - solute carrier family 6 (neutral amino acid transporter), member 19, ANXA5 - annexin …
	InterPro ID	Enriched Domain	p-value	FDR q-value	Number of Genes	Genes
InterPro	IPR019594	Glutamate receptor, L-glutamate/glycine-binding	0.000213	0.0158242	6	ENSG00000164418, ENSG00000116032, ENSG00000149403, ENSG00000155511, ENSG00000273079, ENSG00000163873
InterPro	IPR009003	Trypsin-like cysteine/serine peptidase domain	0.00424012	0.0306004	7	ENSG00000126218, ENSG00000166033, ENSG00000183378, ENSG00000187950, ENSG00000137747, ENSG00000145244, ENSG00000109758
InterPro	IPR003599	Immunoglobulin subtype	0.00632478	0.0449667	17	ENSG00000133055, ENSG00000156564, ENSG00000196091, ENSG00000176834, ENSG00000134115, ENSG00000177103, ENSG00000140538, ENSG00000166710, ENSG00000162576, ENSG00000145103, ENSG00000172270, ENSG00000155657, ENSG00000069188, ENSG00000189108, ENSG00000121594, ENSG00000120729
InterPro	IPR001791	Laminin G domain	0.00269407	0.0165684	6	ENSG00000183087, ENSG00000086570, ENSG00000021645, ENSG00000143126, ENSG00000155052, ENSG00000196569
InterPro	IPR001781	Zinc finger, LIM-type	0.00199664	0.0128884	7	ENSG00000112214, ENSG00000273706, ENSG00000143013, ENSG00000143355, ENSG00000106689, ENSG00000099204, ENSG00000121454

## Sheet: KEGG Pathway
Supplementary Table 4. KEGG pathway analysis of differentially expressed genes between HEL and LEL ducks.
Category	KEGG_Code	Term	Count	Gene Ratio	Gene_Ratio	FDR	Genes
KEGG_PATHWAY	hsa04015	Rap1 signaling pathway	11	0.0666667	2.41228	0.0931441	RAP1B, NGFR, MAP2K1, FGF7, PARD6A, BRAF, PRKD1, FGF1, GRIN2B, GNAI1, GNAI2
KEGG_PATHWAY	hsa04724	Glutamatergic synapse	10	0.135135	2.19298	0.00169538	GRIA1, GRIN3B, JMJD7-PLA2G4B, GRIK3, GRIK4, GRIK2, GLUL, GRIN2B, GNAI1, GNAI2
KEGG_PATHWAY	hsa04024	cAMP signaling pathway	10	0.0694444	2.19298	0.093388	RAP1B, HCN4, GRIA1, MAP2K1, GRIN3B, ATP1B4, BRAF, GRIN2B, GNAI1, GNAI2
KEGG_PATHWAY	hsa04010	MAPK signaling pathway	8	0.0494505	1.98238	0.0376554	RPS6KA2,FGF1,RASGRF2,CACNA1B,FGF7,BRAF,RAP1B,MAP2K1
KEGG_PATHWAY	hsa04146	Peroxisome	8	0.117647	1.75439	0.0135482	GSTK1, AMACR, ACOX2, PEX3, HAO1, CROT, ACAA1, PEX13
KEGG_PATHWAY	hsa04914	Progesterone-mediated oocyte maturation	7	0.101449	1.53509	0.0449298	MOS, MAP2K1, RPS6KA2, SPDYC, BRAF, GNAI1, GNAI2
KEGG_PATHWAY	hsa04726	Serotonergic synapse	7	0.0958904	1.53509	0.0564886	MAP2K1, TPH1, JMJD7-PLA2G4B, CACNA1B, BRAF, GNAI1, GNAI2
KEGG_PATHWAY	hsa04720	Long-term potentiation	6	0.136364	1.31579	0.0240022	RAP1B, GRIA1, MAP2K1, RPS6KA2, BRAF, GRIN2B
KEGG_PATHWAY	hsa04713	Circadian entrainment	6	0.0909091	1.32159	0.0100881	GRIA1, RASD1, PRKG2, GRIN2B, GNAI1, GNAI2
KEGG_PATHWAY	hsa00350	Tyrosine metabolism	4	0.2	0.877193	0.0377229	AOC3, TAT, DBH, FAH
KEGG_PATHWAY	hsa04978	Mineral absorption	4	0.190476	0.877193	0.0428222	SLC6A19, VDR, ATP1B4, SLC26A9
KEGG_PATHWAY	hsa04921	Oxytocin signaling pathway	3	0.0416667	0.881057	0.0107306	GNAI1,GNAI2, MAP2K1
KEGG_PATHWAY	hsa04915	Estrogen signaling pathway	3	0.0394737	0.660793	0.0186846	GNAI1,GNAI2, MAP2K1

## Sheet: Sheet3
Supplementary Table 5. The list of primers used in the qRT-PCR
Gene	Forward Primers (5′-3′)	Reverse Primers (5′-3′)	Length (bp)
LRFN2	CACTGTCACTCTCTGCTCAA	TACCCAATCCACTGAAACAC	156
RIN2	TGATGAGGAAGAGGATGAAG	CAGAGGGTAGAAGAAGCAAA	204
FAM19A4	ACATAGCCAGGAAAGAAACC	AATACTCCCATCCACTCCA	155
PERP	CCCGTAAACACCAGGAAA	TAACCTAAGCAACCCACATC	199
CCL5	ATCGCCTCTGCCTACATC	TGTCTTCTCCGTCATCTTTG	209
OVCH1	GTCAATAAGAACATCACCGAAC	GAGAAATCAGGGCACCAC	107
LY96	ACATAACAACGAAGGCAGA	AGCATAGTCATCCTCAGTCA	146
